# Supplementary material for: Veronica officinalis Product Authentication Using DNA Metabarcoding and HPLC-MS Reveals Widespread Adulteration with Veronica chamaedrys
Source: Front Pharmacol. 2017 Jun 19;8:378. doi: 10.3389/fphar.2017.00378 (PMC5474480; doi:10.3389/fphar.2017.00378)
Supplement: Supplementary file 1 [file Table_6.XLSX]

## Sheet: Reads_ITS1
	Sample no.	1	2	3	4	5	6	7	8	9	10	11	12	13	14	15	16
Family name	Species name	No. of reads (nrITS1)	No. of reads (nrITS1)	No. of reads (nrITS1)	No. of reads (nrITS1)	No. of reads (nrITS1)	No. of reads (nrITS1)	No. of reads (nrITS1)	No. of reads (nrITS1)	No. of reads (nrITS1)	No. of reads (nrITS1)	No. of reads (nrITS1)	No. of reads (nrITS1)	No. of reads (nrITS1)	No. of reads (nrITS1)	No. of reads (nrITS1)	No. of reads (nrITS1)	Occurring in # samples	Occurence within the 13 products (%)
Compositae	Achillea millefolium L.	159	0	0	0	0	0	0	0	0	0	11	0	0	0	0	0	2	0.153846
Compositae	Achillea cretica L. (syn. Achillea santolina)	0	0	0	0	0	0	137	0	0	0	0	0	0	0	0	0	1	0.0769231
Compositae	Achillea wilsoniana (Heimerl) Hand.-Mazz.	0	127	35	0	0	0	0	0	0	0	51	0	0	0	0	0	3	0.230769
Poaceae	Agrostis gigantea Roth	0	0	0	0	0	0	0	0	0	0	0	0	0	0	0	0	0	0
Amaranthaceae	Amaranthus retroflexus L.	0	0	0	0	0	0	0	0	0	0	0	0	0	0	0	0	0	0
Poaceae	Arrhenatherum elatius (L.) P.Beauv. ex J.Presl & C.Presl.	0	0	0	0	0	0	0	0	0	0	0	0	0	0	0	0	0	0
Compositae	Artemisia argyi H.Lév. & Vaniot	0	0	0	0	0	0	118	0	0	0	123	0	0	0	0	0	2	0.153846
Betulaceae	Betula pendula Roth	0	0	0	0	0	0	0	0	0	0	12	0	0	0	0	0	1	0.0769231
Betulaceae	Betula populifolia Marshall	0	0	0	0	0	0	0	0	0	0	985	0	0	0	0	0	1	0.0769231
Poaceae	Calamagrostis erectifolia Hitchc.	0	0	0	336	0	0	0	0	0	0	0	0	0	0	0	0	1	0.0769231
Poaceae	Calamagrostis vulcanica Swallen	0	0	0	45	0	0	0	0	0	0	0	0	0	0	0	0	1	0.0769231
Compositae	Calendula officinalis L.	0	0	0	0	0	0	0	0	0	0	0	0	0	0	0	0	0	0
Convolvulaceae	Calystegia sepium (L.) R. Br.	0	0	0	0	0	0	0	0	0	0	0	0	0	0	0	0	0	0
Brassicaceae	Capsella bursa-pastoris (L.) Medik.	0	0	0	0	0	0	161	0	0	0	0	0	0	0	0	0	1	0.0769231
Compositae	Cyanus segetum Hill (syn. Centaurea cyanus)	0	0	0	0	0	0	0	0	0	0	0	0	0	0	70	0	1	0.0769231
Papaveraceae	Chelidonium majus L.	0	0	0	0	0	0	0	0	0	0	114	0	0	0	0	0	1	0.0769231
Compositae	Chuquiraga avellanedae Lorentz	0	12	0	0	0	0	0	0	0	0	0	0	0	0	0	0	1	0.0769231
Compositae	Cichorium intybus L.	0	0	0	0	0	0	13	0	0	0	0	0	0	0	0	0	1	0.0769231
Compositae	Cirsium arvense (L.) Scop.	0	0	0	0	0	0	0	0	0	0	0	0	0	0	0	0	0	0
Cucurbitaceae	Citrullus lanatus (Thunb.) Matsum. & Nakai	0	0	0	0	0	0	0	0	0	0	0	0	0	0	0	0	0	0
Convolvulaceae	Convolvulus arvensis L.	0	0	0	0	0	0	0	0	0	0	0	0	0	0	0	0	0	0
Convolvulaceae	Convolvulus floridus L.	0	0	0	0	0	0	0	0	0	0	0	42	0	0	0	0	1	0.0769231
Boraginaceae	Cordia spinescens L.	0	0	0	29	0	0	0	0	0	0	0	0	0	0	0	0	1	0.0769231
Rosaceae	Crataegus monogyna Jacq.	0	0	0	0	0	0	0	0	0	0	0	0	0	0	0	0	0	0
Cucurbitaceae	Cucumis melo L.	0	0	0	0	0	0	0	0	0	54	0	0	0	0	0	0	1	0.0769231
Cucurbitaceae	Cucumis sativus L.	0	0	12	0	0	0	0	0	0	0	0	0	0	0	0	0	1	0.0769231
Cucurbitaceae	Cucurbita pepo L.	0	0	0	0	0	0	0	0	0	0	0	0	0	0	0	0	0	0
Poaceae	Cynodon dactylon (L.) Pers. (syn. Cynodon mucronatus)	0	0	0	0	0	0	0	0	0	0	0	0	0	0	0	0	0	0
Boraginaceae	Cynoglossum officinale L.	0	0	0	0	0	0	0	0	0	0	0	0	0	0	0	0	0	0
Poaceae	Dactylis glomerata L.	0	0	0	53	0	0	0	0	0	0	0	0	0	0	0	0	1	0.0769231
Compositae	Echinacea angustifolia DC.	0	0	0	0	0	0	0	0	0	0	0	0	0	0	0	0	0	0
Compositae	Echinacea pallida (Nutt.) Nutt.	29	224	0	0	0	0	0	0	0	0	0	0	0	0	0	0	2	0.153846
Compositae	Echinacea purpurea (L.) Moench	0	0	0	0	0	0	0	0	0	0	0	0	0	0	0	0	0	0
Poaceae	Echinochloa colona (L.) Link	0	0	0	0	0	0	48	0	0	0	0	0	0	0	0	0	1	0.0769231
Poaceae	Echinochloa crus-galli (L.) P.Beauv.	0	0	0	0	0	0	0	0	0	0	0	0	0	0	0	0	0	0
Poaceae	Elymus repens (L.) Gould	0	0	0	0	0	0	0	0	0	0	0	0	0	0	0	0	0	0
Poaceae	Festuca arundinacea Schreb.	0	0	0	0	0	0	0	0	0	0	0	0	0	0	0	0	0	0
Poaceae	Festuca gigantea (L.) Vill.	0	0	0	0	0	0	0	0	0	0	0	0	0	0	0	0	0	0
Poaceae	Festuca rubra L.	0	0	0	0	0	0	0	0	0	0	0	0	0	0	0	0	0	0
Geraniaceae	Geranium robertianum L.	0	0	0	124	0	0	0	0	0	0	0	0	0	0	0	0	1	0.0769231
Rosaceae	Geum urbanum L.	0	0	15	0	0	0	0	0	0	0	0	0	0	0	0	0	1	0.0769231
Lamiaceae	Glechoma hederacea L.	0	0	0	14	0	0	0	0	0	0	0	0	0	0	0	0	1	0.0769231
Malvaceae	Gossypium arboreum L.	0	0	0	137	0	0	10	0	0	13	0	0	0	0	0	0	3	0.230769
Stilbaceae	Halleria elliptica L.	0	0	0	59	0	0	0	0	0	0	0	0	0	0	0	0	1	0.0769231
Compositae	Helianthus annuus L.	0	0	0	0	0	0	0	0	0	0	0	0	0	0	0	0	0	0
Poaceae	Holcus lanatus L.	0	0	0	0	0	0	0	0	0	0	0	0	0	0	0	0	0	0
Poaceae	Hordeum murinum L.	0	0	0	0	0	0	0	0	0	0	0	0	0	0	0	0	0	0
Hypericaceae	Hypericum humifusum L.	0	137	0	0	0	0	0	0	0	0	0	0	0	0	0	0	1	0.0769231
Hypericaceae	Hypericum perforatum L.	0	0	0	0	0	0	0	0	0	0	53	0	0	0	0	0	1	0.0769231
Juglandaceae	Juglans regia L.	12	549	73	0	0	0	0	0	0	0	0	0	0	0	0	0	3	0.230769
Compositae	Lactuca muralis (L.) Fresen.	0	0	0	0	0	0	0	0	0	0	0	0	0	0	0	0	0	0
Lamiaceae	Leonurus cardiaca L.	0	0	0	0	0	0	0	0	0	0	0	0	0	0	0	0	0	0
Poaceae	Lolium perenne L.	0	0	0	23	0	0	11	0	16	0	0	0	0	0	0	0	3	0.230769
Compositae	Matricaria chamomilla L.	0	0	0	0	0	0	20	0	0	0	0	0	0	0	0	0	1	0.0769231
Leguminosae	Medicago truncatula Gaertn.	0	0	0	0	0	0	0	0	0	0	0	0	62	0	0	0	1	0.0769231
Lamiaceae	Melissa officinalis L.	0	0	0	0	0	0	0	0	0	0	0	0	0	0	424	0	1	0.0769231
Lamiaceae	Mentha arvensis L.	0	0	0	0	0	0	13	0	0	0	0	0	0	0	0	0	1	0.0769231
Lamiaceae	Mentha canadensis L.	0	0	0	0	0	0	11	0	0	0	0	0	0	0	0	0	1	0.0769231
Lamiaceae	Mentha spicata L.	0	0	0	0	0	0	0	0	0	0	0	0	0	0	0	0	0	0
Lamiaceae	Mentha × piperita L.	0	0	0	0	0	0	0	0	0	0	0	0	0	0	0	0	0	0
Lamiaceae	Nepeta congesta Fisch. & C.A.Mey.	0	0	0	0	0	30	0	0	0	0	0	0	0	0	0	0	1	0.0769231
Lamiaceae	Nepeta gloeocephala	0	0	0	0	0	0	79	0	0	0	0	0	0	0	0	0	1	0.0769231
Lamiaceae	Origanum vulgare L.	0	0	0	0	0	69	0	0	0	0	0	0	0	0	0	0	1	0.0769231
Poaceae	Oryza sativa L.	0	0	0	53	0	0	0	0	17	0	0	0	0	0	0	0	2	0.153846
Poaceae	Phleum pratense L.	0	0	0	0	0	0	0	0	0	0	0	0	0	0	0	0	0	0
Urticaceae	Pilea microphylla (L.) Liebm.	0	0	0	44	0	0	0	0	18	0	296	412	0	0	0	0	4	0.307692
Plantaginaceae	Plantago lanceolata L.	0	0	0	0	0	0	0	0	0	0	0	0	0	0	0	0	0	0
Plantaginaceae	Poa chaixii Vill.	0	0	0	0	0	0	0	11	0	0	0	0	0	0	0	0	1	0.0769231
Poaceae	Poa labillardierei Steud.	0	0	0	30	0	0	0	39	0	0	0	0	0	0	0	0	2	0.153846
Poaceae	Poa pratensis L.	0	0	0	0	0	0	0	0	0	0	0	0	0	0	0	0	0	0
Poaceae	Poa trivialis L.	0	0	0	0	0	0	0	0	0	0	0	0	0	0	0	0	0	0
Portulacaceae	Portulaca oleracea L.	0	0	0	0	0	0	0	0	0	0	0	0	0	0	0	0	0	0
Poaceae	Puccinellia distans (Jacq.) Parl.	0	0	0	0	0	0	0	0	0	0	0	0	0	0	0	0	0	0
Lamiaceae	Salvia farinacea Benth.	0	0	0	0	0	0	0	0	0	0	0	0	0	0	0	0	0	0
Lamiaceae	Salvia officinalis L.	0	0	0	0	0	0	0	0	0	0	0	0	0	0	0	0	0	0
Adoxaceae	Sambucus ebulus L.	0	0	0	0	0	13	0	0	0	0	0	0	0	0	0	0	1	0.0769231
Adoxaceae	Sambucus nigra L.	168	63	0	0	0	0	0	0	0	0	0	0	0	0	0	0	2	0.153846
Lamiaceae	Satureja montana L.	0	0	0	0	0	0	0	0	0	0	0	0	0	0	0	0	0	0
Lamiaceae	Nepeta tenuifolia Benth. (syn. Schizonepeta tenuifolia)	0	0	0	0	0	103	0	0	0	0	0	0	0	0	0	0	1	0.0769231
Poaceae	Secale cereale L.	0	0	0	0	0	0	0	0	10	0	0	0	0	0	0	0	1	0.0769231
Crassulaceae	Sedum japonicum Siebold ex Miq.	0	0	0	0	0	0	44	0	0	0	0	0	0	0	0	0	1	0.0769231
Poaceae	Sesleria insularis Sommier	0	0	0	0	0	0	19	0	0	0	0	0	0	0	0	0	1	0.0769231
Poaceae	Setaria pumila (Poir.) Roem. & Schult.	0	0	0	0	0	0	0	0	0	0	0	0	0	0	0	0	0	0
Compositae	Solidago virgaurea L.	0	0	0	0	0	0	0	0	0	0	0	0	0	0	0	0	0	0
Compositae	Sonchus arvensis L.	0	0	0	0	0	0	0	0	0	0	0	0	0	0	0	0	0	0
Compositae	Stevia rebaudiana (Bertoni) Bertoni	0	0	0	0	0	0	71	0	0	0	0	0	0	0	0	0	1	0.0769231
Boraginaceae	Symphytum officinale L.	0	0	0	0	0	0	0	0	0	0	0	0	0	0	0	0	0	0
Compositae	Taraxacum mongolicum Hand.-Mazz.	0	43	0	0	0	0	0	0	0	0	0	0	0	0	0	0	1	0.0769231
Compositae	Taraxacum campylodes G.E.Haglund (syn. Taraxacum officinale)	22	26	12	0	0	0	0	0	0	0	0	0	0	0	0	0	3	0.230769
Compositae	Taraxacum sp.	0	0	0	0	0	0	0	0	0	0	0	0	0	0	0	0	0	0
Euphorbiaceae	Tragia cordata Michx.	0	0	0	0	0	0	0	0	0	0	36	0	0	0	0	0	1	0.0769231
Euphorbiaceae	Tragiella frieseana (Prain) Pax & K.Hoffm.	0	10	0	0	0	0	0	0	0	0	0	0	0	0	0	0	1	0.0769231
Compositae	Tragopogon pratensis L.	0	0	0	0	0	0	0	0	0	0	0	0	0	0	0	0	0	0
Poaceae	Trisetum flavescens (L.) P.Beauv.	0	0	0	0	0	0	0	0	0	0	0	0	0	0	0	0	0	0
Poaceae	Trisetum tenellum (Petrie) Allan & Zotov ex Laing & Gourlay	0	0	0	78	0	0	0	0	0	0	0	0	0	0	0	0	1	0.0769231
Urticaceae	Urtica dioica L.	0	0	0	0	0	0	0	0	0	0	0	0	0	0	0	0	0	0
Plantaginaceae	Veronica bombycina Boiss. & Kotschy	0	0	0	0	0	0	0	0	0	165	0	0	0	0	0	0	1	0.0769231
Plantaginaceae	Veronica chamaedrys L.	31	0	1002	3271	0	0	938	3090	2108	0	0	0	0	0	708	0	7	0.538462
Plantaginaceae	Veronica filiformis Sm.	0	0	0	0	0	0	0	0	0	99	0	0	0	0	0	0	1	0.0769231
Plantaginaceae	Veronica krumovii (Peev) Peev	0	0	0	0	0	0	0	12	0	0	0	0	0	0	0	0	1	0.0769231
Plantaginaceae	Veronica officinalis L.	0	0	0	0	0	0	0	0	0	0	0	169	0	0	0	0	1	0.0769231
Plantaginaceae	Veronica pectinata L.	0	0	0	0	0	0	0	0	0	554	0	0	0	0	0	0	1	0.0769231
Plantaginaceae	Veronica tenuifolia Asso	0	0	0	0	0	0	0	0	0	776	0	0	0	0	0	0	1	0.0769231
Violaceae	Viola arvensis Murray	0	0	0	0	0	210	0	0	0	0	0	0	0	0	0	0	1	0.0769231
Violaceae	Viola canina L.	0	0	0	0	0	0	0	0	0	0	0	43	0	0	0	0	1	0.0769231
Violaceae	Viola tricolor L.	0	0	0	0	0	0	0	0	0	0	10	0	0	0	0	0	1	0.0769231
Compositae	Xanthium strumarium subsp. sibiricum (Patrin ex Widder) Greuter (syn. Xanthium sibiricum)	0	0	0	0	0	0	0	0	0	0	0	0	0	0	0	0	0	0
Xyridaceae	Xyris jupicai Rich.	0	0	0	0	0	0	0	0	0	0	10	0	0	0	0	0	1	0.0769231
Poaceae	Zea mays L.	0	0	0	0	0	0	0	0	0	0	0	0	0	0	0	0	0	0
	Total number of reads	421	1191	1149	4296	0	425	1693	3152	2169	1661	1701	666	62	0	1202	0
	Total number of species within the product	6	9	6	14	0	5	15	4	5	6	11	4	1	0	3	0	64

## Sheet: Reads_ITS2
	Sample no.	1	2	3	4	5	6	7	8	9	10	11	12	13	14	15	16
Family name	Species name	No. of reads (nrITS2)	No. of reads (nrITS2)	No. of reads (nrITS2)	No. of reads (nrITS2)	No. of reads (nrITS2)	No. of reads (nrITS2)	No. of reads (nrITS2)	No. of reads (nrITS2)	No. of reads (nrITS2)	No. of reads (nrITS2)	No. of reads (nrITS2)	No. of reads (nrITS2)	No. of reads (nrITS2)	No. of reads (nrITS2)	No. of reads (nrITS2)	No. of reads (nrITS2)	Occurring in # samples	Occurence within the 13 products (%)
Compositae	Achillea millefolium L.	0	0	0	0	0	0	0	0	0	0	0	0	0	0	0	0	0	0
Compositae	Achillea cretica L. (syn. Achillea santolina)	0	0	0	0	0	0	0	0	0	0	0	0	0	0	0	0	0	0
Compositae	Achillea wilsoniana (Heimerl) Hand.-Mazz.	0	0	0	0	0	0	0	0	0	0	0	0	0	0	0	0	0	0
Poaceae	Agrostis gigantea Roth	0	0	0	0	0	0	0	0	14	0	0	0	0	0	0	0	1	0.0769231
Amaranthaceae	Amaranthus retroflexus L.	0	0	187	0	0	0	0	0	0	0	0	0	0	0	0	0	1	0.0769231
Poaceae	Arrhenatherum elatius (L.) P.Beauv. ex J.Presl & C.Presl.	0	0	0	0	0	0	24	0	0	0	0	0	0	0	0	0	1	0.0769231
Compositae	Artemisia argyi H.Lév. & Vaniot	0	0	0	0	0	0	0	0	0	0	0	0	0	0	0	0	0	0
Betulaceae	Betula pendula Roth	0	0	0	0	0	0	0	0	0	0	31	0	0	0	0	0	1	0.0769231
Betulaceae	Betula populifolia Marshall	0	0	0	0	0	0	0	0	0	0	0	0	0	0	0	0	0	0
Poaceae	Calamagrostis erectifolia Hitchc.	0	0	0	0	0	0	0	0	0	0	0	0	0	0	0	0	0	0
Poaceae	Calamagrostis vulcanica Swallen	0	0	0	0	0	0	0	0	0	0	0	0	0	0	0	0	0	0
Compositae	Calendula officinalis L.	21	70	0	0	0	0	0	0	0	0	11	0	0	0	15	0	4	0.307692
Convolvulaceae	Calystegia sepium (L.) R. Br.	0	0	0	0	0	0	0	0	0	0	41	0	0	0	0	0	1	0.0769231
Brassicaceae	Capsella bursa-pastoris (L.) Medik.	0	0	0	0	0	0	0	0	0	0	0	0	0	0	0	0	0	0
Compositae	Cyanus segetum Hill (syn. Centaurea cyanus)	0	0	0	0	0	0	0	0	0	0	0	0	0	0	278	0	1	0.0769231
Papaveraceae	Chelidonium majus L.	0	0	0	11	0	0	98	71	0	0	246	0	0	0	0	0	4	0.307692
Compositae	Chuquiraga avellanedae Lorentz	0	0	0	0	0	0	0	0	0	0	0	0	0	0	0	0	0	0
Compositae	Cichorium intybus L.	0	0	0	0	0	0	1666	39	0	0	0	0	0	0	0	0	2	0.153846
Compositae	Cirsium arvense (L.) Scop.	0	0	38	0	0	0	0	11	0	0	0	0	0	0	0	0	2	0.153846
Cucurbitaceae	Citrullus lanatus (Thunb.) Matsum. & Nakai	0	292	0	0	0	0	0	0	0	0	0	0	0	0	0	0	1	0.0769231
Convolvulaceae	Convolvulus arvensis L.	0	0	0	0	0	0	0	10	0	52	0	0	0	0	0	0	2	0.153846
Convolvulaceae	Convolvulus floridus L.	0	0	0	0	0	0	0	0	0	0	0	0	0	0	0	0	0	0
Boraginaceae	Cordia spinescens L.	0	0	0	0	0	0	0	0	0	0	0	0	0	0	0	0	0	0
Rosaceae	Crataegus monogyna Jacq.	0	0	0	20	0	0	0	0	0	0	0	0	0	0	0	0	1	0.0769231
Cucurbitaceae	Cucumis melo L.	0	0	0	0	0	0	0	0	0	0	0	0	0	0	0	0	0	0
Cucurbitaceae	Cucumis sativus L.	0	0	0	0	0	0	0	0	0	0	0	0	0	0	0	0	0	0
Cucurbitaceae	Cucurbita pepo L.	314	0	0	0	0	0	0	0	0	0	0	0	0	0	0	0	1	0.0769231
Poaceae	Cynodon dactylon (L.) Pers. (syn. Cynodon mucronatus)	0	0	77	0	0	0	0	0	0	0	0	0	0	0	0	0	1	0.0769231
Boraginaceae	Cynoglossum officinale L.	0	0	0	0	0	37	0	0	0	0	0	0	0	0	0	0	1	0.0769231
Poaceae	Dactylis glomerata L.	0	0	0	0	0	0	0	0	0	0	0	0	0	0	0	0	0	0
Compositae	Echinacea angustifolia DC.	0	2973	425	0	0	0	0	0	0	0	0	0	0	0	0	0	2	0.153846
Compositae	Echinacea pallida (Nutt.) Nutt.	7025	0	0	0	0	0	0	0	0	0	0	0	0	0	0	0	1	0.0769231
Compositae	Echinacea purpurea (L.) Moench	75	17	0	0	0	0	0	0	0	0	0	0	0	0	0	0	2	0.153846
Poaceae	Echinochloa colona (L.) Link	0	0	0	0	0	0	40	0	0	0	0	0	0	0	0	0	1	0.0769231
Poaceae	Echinochloa crus-galli (L.) P.Beauv.	0	0	0	0	0	0	12	0	0	0	0	0	0	0	0	0	1	0.0769231
Poaceae	Elymus repens (L.) Gould	0	0	0	29	0	0	166	159	43	0	0	0	0	0	0	0	4	0.307692
Poaceae	Festuca arundinacea Schreb.	0	0	0	185	0	0	0	0	0	0	0	0	0	0	0	0	1	0.0769231
Poaceae	Festuca gigantea (L.) Vill.	0	0	0	0	0	0	14	0	216	0	0	0	0	0	0	0	2	0.153846
Poaceae	Festuca rubra L.	0	0	0	0	0	0	15	0	0	0	0	0	0	0	0	0	1	0.0769231
Geraniaceae	Geranium robertianum L.	0	314	0	62	0	0	0	0	0	0	0	0	0	0	0	0	2	0.153846
Rosaceae	Geum urbanum L.	0	0	0	0	0	0	0	0	0	0	0	0	0	0	0	0	0	0
Lamiaceae	Glechoma hederacea L.	0	0	0	0	0	0	12	0	0	0	0	0	0	0	0	0	1	0.0769231
Malvaceae	Gossypium arboreum L.	0	0	0	0	0	0	0	0	0	0	0	0	0	0	0	0	0	0
Stilbaceae	Halleria elliptica L.	0	0	0	0	0	0	0	0	0	0	0	0	0	0	0	0	0	0
Compositae	Helianthus annuus L.	0	0	0	0	0	0	0	15	0	0	0	0	0	0	0	0	1	0.0769231
Poaceae	Holcus lanatus L.	0	0	0	0	0	0	24	0	129	0	0	0	0	0	0	0	2	0.153846
Poaceae	Hordeum murinum L.	0	0	0	0	0	0	13	0	0	0	0	0	0	0	0	0	1	0.0769231
Hypericaceae	Hypericum humifusum L.	0	0	0	0	0	0	0	0	0	0	0	0	0	0	0	0	0	0
Hypericaceae	Hypericum perforatum L.	0	0	0	0	0	0	0	0	0	0	0	0	0	0	0	0	0	0
Juglandaceae	Juglans regia L.	0	0	0	0	0	0	0	0	0	0	0	0	0	0	0	0	0	0
Compositae	Lactuca muralis (L.) Fresen.	382	0	0	0	0	4643	0	0	0	0	0	0	0	0	0	0	2	0.153846
Lamiaceae	Leonurus cardiaca L.	0	0	0	147	0	0	0	0	0	0	0	0	0	0	0	0	1	0.0769231
Poaceae	Lolium perenne L.	0	0	0	29	0	0	0	359	0	0	0	0	0	0	0	0	2	0.153846
Compositae	Matricaria chamomilla L.	0	0	0	0	0	0	254	0	0	0	0	0	0	0	0	0	1	0.0769231
Leguminosae	Medicago truncatula Gaertn.	0	0	0	0	0	0	0	0	0	0	0	0	0	0	0	0	0	0
Lamiaceae	Melissa officinalis L.	92	208	0	0	0	0	0	31	0	0	0	0	0	0	1437	0	4	0.307692
Lamiaceae	Mentha arvensis L.	0	0	0	0	0	0	0	0	0	0	0	0	0	0	0	0	0	0
Lamiaceae	Mentha canadensis L.	0	0	0	0	0	0	0	0	0	0	0	0	0	0	0	0	0	0
Lamiaceae	Mentha spicata L.	0	0	0	0	0	0	45	0	0	0	0	0	0	0	0	0	1	0.0769231
Lamiaceae	Mentha × piperita L.	0	0	0	0	0	0	240	0	0	0	0	0	0	0	0	0	1	0.0769231
Lamiaceae	Nepeta congesta Fisch. & C.A.Mey.	0	0	0	0	0	0	0	0	0	0	0	0	0	0	0	0	0	0
Lamiaceae	Nepeta gloeocephala	0	0	0	0	0	0	0	0	0	0	0	0	0	0	0	0	0	0
Lamiaceae	Origanum vulgare L.	0	0	0	0	0	56	0	12	0	0	0	0	0	0	0	0	2	0.153846
Poaceae	Oryza sativa L.	0	0	0	0	0	0	0	0	0	0	0	0	0	0	0	0	0	0
Poaceae	Phleum pratense L.	0	0	0	0	0	0	0	0	129	0	0	0	0	0	0	0	1	0.0769231
Urticaceae	Pilea microphylla (L.) Liebm.	0	0	0	0	0	0	0	0	0	0	0	0	0	0	0	0	0	0
Plantaginaceae	Plantago lanceolata L.	0	0	0	0	0	0	12	18	0	0	0	0	0	0	0	0	2	0.153846
Plantaginaceae	Poa chaixii Vill.	0	0	0	0	0	0	0	0	0	0	0	0	0	0	0	0	0	0
Poaceae	Poa labillardierei Steud.	0	0	0	0	0	0	0	0	0	0	0	0	0	0	0	0	0	0
Poaceae	Poa pratensis L.	0	0	150	0	0	0	22	1721	68	0	15	0	0	0	0	0	5	0.384615
Poaceae	Poa trivialis L.	0	0	0	438	0	0	0	0	0	0	0	0	0	0	0	0	1	0.0769231
Portulacaceae	Portulaca oleracea L.	0	0	0	0	0	0	35	0	0	0	0	0	0	0	0	0	1	0.0769231
Poaceae	Puccinellia distans (Jacq.) Parl.	0	0	0	0	0	0	12	0	0	0	0	0	0	0	0	0	1	0.0769231
Lamiaceae	Salvia farinacea Benth.	0	0	0	0	0	0	146	0	0	0	0	0	0	0	0	0	1	0.0769231
Lamiaceae	Salvia officinalis L.	0	0	0	0	0	0	0	10	0	0	0	0	0	0	0	0	1	0.0769231
Adoxaceae	Sambucus ebulus L.	0	0	0	0	0	0	0	0	0	0	0	0	0	0	0	0	0	0
Adoxaceae	Sambucus nigra L.	0	0	0	0	0	0	0	0	0	0	0	0	0	0	0	0	0	0
Lamiaceae	Satureja montana L.	0	0	0	0	0	0	0	260	0	0	0	0	0	0	0	0	1	0.0769231
Lamiaceae	Nepeta tenuifolia Benth. (syn. Schizonepeta tenuifolia)	0	0	0	0	0	0	0	0	0	0	0	0	0	0	0	0	0	0
Poaceae	Secale cereale L.	0	0	0	0	0	0	0	0	0	0	0	0	0	0	0	0	0	0
Crassulaceae	Sedum japonicum Siebold ex Miq.	0	0	0	0	0	0	0	0	0	0	0	0	0	0	0	0	0	0
Poaceae	Sesleria insularis Sommier	0	0	0	0	0	0	0	0	0	0	0	0	0	0	0	0	0	0
Poaceae	Setaria pumila (Poir.) Roem. & Schult.	0	0	0	0	0	0	0	38	0	0	0	0	0	0	0	0	1	0.0769231
Compositae	Solidago virgaurea L.	0	0	0	0	0	0	0	0	0	0	19	0	0	0	0	0	1	0.0769231
Compositae	Sonchus arvensis L.	0	0	0	0	0	0	0	11	0	0	0	0	0	0	0	0	1	0.0769231
Compositae	Stevia rebaudiana (Bertoni) Bertoni	0	0	0	0	0	0	14	0	0	0	0	0	0	0	0	0	1	0.0769231
Boraginaceae	Symphytum officinale L.	0	0	0	0	0	15	0	0	0	0	0	0	0	0	0	0	1	0.0769231
Compositae	Taraxacum mongolicum Hand.-Mazz.	0	46	20	0	0	0	316	1494	0	0	0	0	0	0	0	0	4	0.307692
Compositae	Taraxacum campylodes G.E.Haglund (syn. Taraxacum officinale)	0	0	0	0	0	0	0	0	0	0	0	0	0	0	0	0	0	0
Compositae	Taraxacum sp.	0	0	0	24	0	0	0	593	0	0	0	0	0	0	0	0	2	0.153846
Euphorbiaceae	Tragia cordata Michx.	0	0	0	0	0	0	0	0	0	0	0	0	0	0	0	0	0	0
Euphorbiaceae	Tragiella frieseana (Prain) Pax & K.Hoffm.	0	0	0	0	0	0	0	0	0	0	0	0	0	0	0	0	0	0
Compositae	Tragopogon pratensis L.	0	0	0	0	0	0	0	0	11	0	0	0	0	0	0	0	1	0.0769231
Poaceae	Trisetum flavescens (L.) P.Beauv.	0	0	0	0	0	0	0	0	17	0	0	0	0	0	0	0	1	0.0769231
Poaceae	Trisetum tenellum (Petrie) Allan & Zotov ex Laing & Gourlay	0	0	0	0	0	0	0	0	0	0	0	0	0	0	0	0	0	0
Urticaceae	Urtica dioica L.	0	24	0	17	0	0	0	243	0	0	36	64	0	0	0	0	5	0.384615
Plantaginaceae	Veronica bombycina Boiss. & Kotschy	0	0	0	0	0	0	0	0	0	0	0	0	0	0	0	0	0	0
Plantaginaceae	Veronica chamaedrys L.	0	42	1700	3009	0	0	2036	5453	22	0	0	0	0	0	2086	0	7	0.538462
Plantaginaceae	Veronica filiformis Sm.	0	0	0	0	0	0	0	0	0	0	0	0	0	0	0	0	0	0
Plantaginaceae	Veronica krumovii (Peev) Peev	0	0	0	0	0	0	0	0	0	0	0	0	0	0	0	0	0	0
Plantaginaceae	Veronica officinalis L.	0	0	0	0	0	0	0	0	0	0	0	44	85	0	0	0	2	0.153846
Plantaginaceae	Veronica pectinata L.	0	0	0	0	0	0	0	0	0	0	0	0	0	0	0	0	0	0
Plantaginaceae	Veronica tenuifolia Asso	0	0	0	0	0	0	0	0	0	0	0	0	0	0	0	0	0	0
Violaceae	Viola arvensis Murray	0	0	0	0	0	0	0	0	0	0	0	0	0	0	0	0	0	0
Violaceae	Viola canina L.	0	0	0	0	0	0	0	0	0	0	0	0	0	0	0	0	0	0
Violaceae	Viola tricolor L.	0	0	0	0	0	0	0	0	0	0	0	0	0	0	0	0	0	0
Compositae	Xanthium strumarium subsp. sibiricum (Patrin ex Widder) Greuter (syn. Xanthium sibiricum)	0	0	0	0	0	0	0	14	0	0	0	0	0	0	0	0	1	0.0769231
Xyridaceae	Xyris jupicai Rich.	0	0	0	0	0	0	0	0	0	0	0	0	0	0	0	0	0	0
Poaceae	Zea mays L.	0	0	40	0	0	0	0	0	0	0	0	0	0	0	0	0	1	0.0769231
	Total number of reads	7909	3986	2637	3971	0	4751	5216	10562	649	52	399	108	85	0	3816	0	44141
	Total number of species within the product	6	9	8	11	0	4	22	20	9	1	7	2	1	0	4	0	61

## Sheet: Reads_ITS1+ITS2
	Sample no.	1	2	3	4	5	6	7	8	9	10	11	12	13	14	15	16
Family name	Species name	No. of reads (nrITS1+nrITS2)	No. of reads (nrITS1+nrITS2)	No. of reads (nrITS1+nrITS2)	No. of reads (nrITS1+nrITS2)	No. of reads (nrITS1+nrITS2)	No. of reads (nrITS1+nrITS2)	No. of reads (nrITS1+nrITS2)	No. of reads (nrITS1+nrITS2)	No. of reads (nrITS1+nrITS2)	No. of reads (nrITS1+nrITS2)	No. of reads (nrITS1+nrITS2)	No. of reads (nrITS1+nrITS2)	No. of reads (nrITS1+nrITS2)	No. of reads (nrITS1+nrITS2)	No. of reads (nrITS1+nrITS2)	No. of reads (nrITS1+nrITS2)	Occurring in # samples	Occurence within the 13 products (%)
Compositae	Achillea millefolium L.	159	0	0	0	0	0	0	0	0	0	11	0	0	0	0	0	2	0.153846
Compositae	Achillea cretica L. (syn. Achillea santolina)	0	0	0	0	0	0	137	0	0	0	0	0	0	0	0	0	1	0.0769231
Compositae	Achillea wilsoniana (Heimerl) Hand.-Mazz.	0	127	35	0	0	0	0	0	0	0	51	0	0	0	0	0	3	0.230769
Poaceae	Agrostis gigantea Roth	0	0	0	0	0	0	0	0	14	0	0	0	0	0	0	0	1	0.0769231
Amaranthaceae	Amaranthus retroflexus L.	0	0	187	0	0	0	0	0	0	0	0	0	0	0	0	0	1	0.0769231
Poaceae	Arrhenatherum elatius (L.) P.Beauv. ex J.Presl & C.Presl.	0	0	0	0	0	0	24	0	0	0	0	0	0	0	0	0	1	0.0769231
Compositae	Artemisia argyi H.Lév. & Vaniot	0	0	0	0	0	0	118	0	0	0	123	0	0	0	0	0	2	0.153846
Betulaceae	Betula pendula Roth	0	0	0	0	0	0	0	0	0	0	43	0	0	0	0	0	1	0.0769231
Betulaceae	Betula populifolia Marshall	0	0	0	0	0	0	0	0	0	0	985	0	0	0	0	0	1	0.0769231
Poaceae	Calamagrostis erectifolia Hitchc.	0	0	0	336	0	0	0	0	0	0	0	0	0	0	0	0	1	0.0769231
Poaceae	Calamagrostis vulcanica Swallen	0	0	0	45	0	0	0	0	0	0	0	0	0	0	0	0	1	0.0769231
Compositae	Calendula officinalis L.	21	70	0	0	0	0	0	0	0	0	11	0	0	0	15	0	4	0.307692
Convolvulaceae	Calystegia sepium (L.) R. Br.	0	0	0	0	0	0	0	0	0	0	41	0	0	0	0	0	1	0.0769231
Brassicaceae	Capsella bursa-pastoris (L.) Medik.	0	0	0	0	0	0	161	0	0	0	0	0	0	0	0	0	1	0.0769231
Compositae	Cyanus segetum Hill (syn. Centaurea cyanus)	0	0	0	0	0	0	0	0	0	0	0	0	0	0	348	0	1	0.0769231
Papaveraceae	Chelidonium majus L.	0	0	0	11	0	0	98	71	0	0	360	0	0	0	0	0	4	0.307692
Compositae	Chuquiraga avellanedae Lorentz	0	12	0	0	0	0	0	0	0	0	0	0	0	0	0	0	1	0.0769231
Compositae	Cichorium intybus L.	0	0	0	0	0	0	1679	39	0	0	0	0	0	0	0	0	2	0.153846
Compositae	Cirsium arvense (L.) Scop.	0	0	38	0	0	0	0	11	0	0	0	0	0	0	0	0	2	0.153846
Cucurbitaceae	Citrullus lanatus (Thunb.) Matsum. & Nakai	0	292	0	0	0	0	0	0	0	0	0	0	0	0	0	0	1	0.0769231
Convolvulaceae	Convolvulus arvensis L.	0	0	0	0	0	0	0	10	0	52	0	0	0	0	0	0	2	0.153846
Convolvulaceae	Convolvulus floridus L.	0	0	0	0	0	0	0	0	0	0	0	42	0	0	0	0	1	0.0769231
Boraginaceae	Cordia spinescens L.	0	0	0	29	0	0	0	0	0	0	0	0	0	0	0	0	1	0.0769231
Rosaceae	Crataegus monogyna Jacq.	0	0	0	20	0	0	0	0	0	0	0	0	0	0	0	0	1	0.0769231
Cucurbitaceae	Cucumis melo L.	0	0	0	0	0	0	0	0	0	54	0	0	0	0	0	0	1	0.0769231
Cucurbitaceae	Cucumis sativus L.	0	0	12	0	0	0	0	0	0	0	0	0	0	0	0	0	1	0.0769231
Cucurbitaceae	Cucurbita pepo L.	314	0	0	0	0	0	0	0	0	0	0	0	0	0	0	0	1	0.0769231
Poaceae	Cynodon dactylon (L.) Pers. (syn. Cynodon mucronatus)	0	0	77	0	0	0	0	0	0	0	0	0	0	0	0	0	1	0.0769231
Boraginaceae	Cynoglossum officinale L.	0	0	0	0	0	37	0	0	0	0	0	0	0	0	0	0	1	0.0769231
Poaceae	Dactylis glomerata L.	0	0	0	53	0	0	0	0	0	0	0	0	0	0	0	0	1	0.0769231
Compositae	Echinacea angustifolia DC.	0	2973	425	0	0	0	0	0	0	0	0	0	0	0	0	0	2	0.153846
Compositae	Echinacea pallida (Nutt.) Nutt.	7054	224	0	0	0	0	0	0	0	0	0	0	0	0	0	0	2	0.153846
Compositae	Echinacea purpurea (L.) Moench	75	17	0	0	0	0	0	0	0	0	0	0	0	0	0	0	2	0.153846
Poaceae	Echinochloa colona (L.) Link	0	0	0	0	0	0	88	0	0	0	0	0	0	0	0	0	1	0.0769231
Poaceae	Echinochloa crus-galli (L.) P.Beauv.	0	0	0	0	0	0	12	0	0	0	0	0	0	0	0	0	1	0.0769231
Poaceae	Elymus repens (L.) Gould	0	0	0	29	0	0	166	159	43	0	0	0	0	0	0	0	4	0.307692
Poaceae	Festuca arundinacea Schreb.	0	0	0	185	0	0	0	0	0	0	0	0	0	0	0	0	1	0.0769231
Poaceae	Festuca gigantea (L.) Vill.	0	0	0	0	0	0	14	0	216	0	0	0	0	0	0	0	2	0.153846
Poaceae	Festuca rubra L.	0	0	0	0	0	0	15	0	0	0	0	0	0	0	0	0	1	0.0769231
Geraniaceae	Geranium robertianum L.	0	314	0	186	0	0	0	0	0	0	0	0	0	0	0	0	2	0.153846
Rosaceae	Geum urbanum L.	0	0	15	0	0	0	0	0	0	0	0	0	0	0	0	0	1	0.0769231
Lamiaceae	Glechoma hederacea L.	0	0	0	14	0	0	12	0	0	0	0	0	0	0	0	0	2	0.153846
Malvaceae	Gossypium arboreum L.	0	0	0	137	0	0	10	0	0	13	0	0	0	0	0	0	3	0.230769
Stilbaceae	Halleria elliptica L.	0	0	0	59	0	0	0	0	0	0	0	0	0	0	0	0	1	0.0769231
Compositae	Helianthus annuus L.	0	0	0	0	0	0	0	15	0	0	0	0	0	0	0	0	1	0.0769231
Poaceae	Holcus lanatus L.	0	0	0	0	0	0	24	0	129	0	0	0	0	0	0	0	2	0.153846
Poaceae	Hordeum murinum L.	0	0	0	0	0	0	13	0	0	0	0	0	0	0	0	0	1	0.0769231
Hypericaceae	Hypericum humifusum L.	0	137	0	0	0	0	0	0	0	0	0	0	0	0	0	0	1	0.0769231
Hypericaceae	Hypericum perforatum L.	0	0	0	0	0	0	0	0	0	0	53	0	0	0	0	0	1	0.0769231
Juglandaceae	Juglans regia L.	12	549	73	0	0	0	0	0	0	0	0	0	0	0	0	0	3	0.230769
Compositae	Lactuca muralis (L.) Fresen.	382	0	0	0	0	4643	0	0	0	0	0	0	0	0	0	0	2	0.153846
Lamiaceae	Leonurus cardiaca L.	0	0	0	147	0	0	0	0	0	0	0	0	0	0	0	0	1	0.0769231
Poaceae	Lolium perenne L.	0	0	0	52	0	0	11	359	16	0	0	0	0	0	0	0	4	0.307692
Compositae	Matricaria chamomilla L.	0	0	0	0	0	0	274	0	0	0	0	0	0	0	0	0	1	0.0769231
Leguminosae	Medicago truncatula Gaertn.	0	0	0	0	0	0	0	0	0	0	0	0	62	0	0	0	1	0.0769231
Lamiaceae	Melissa officinalis L.	92	208	0	0	0	0	0	31	0	0	0	0	0	0	1861	0	4	0.307692
Lamiaceae	Mentha arvensis L.	0	0	0	0	0	0	13	0	0	0	0	0	0	0	0	0	1	0.0769231
Lamiaceae	Mentha canadensis L.	0	0	0	0	0	0	11	0	0	0	0	0	0	0	0	0	1	0.0769231
Lamiaceae	Mentha spicata L.	0	0	0	0	0	0	45	0	0	0	0	0	0	0	0	0	1	0.0769231
Lamiaceae	Mentha × piperita L.	0	0	0	0	0	0	240	0	0	0	0	0	0	0	0	0	1	0.0769231
Lamiaceae	Nepeta congesta Fisch. & C.A.Mey.	0	0	0	0	0	30	0	0	0	0	0	0	0	0	0	0	1	0.0769231
Lamiaceae	Nepeta gloeocephala	0	0	0	0	0	0	79	0	0	0	0	0	0	0	0	0	1	0.0769231
Lamiaceae	Origanum vulgare L.	0	0	0	0	0	125	0	12	0	0	0	0	0	0	0	0	2	0.153846
Poaceae	Oryza sativa L.	0	0	0	53	0	0	0	0	17	0	0	0	0	0	0	0	2	0.153846
Poaceae	Phleum pratense L.	0	0	0	0	0	0	0	0	129	0	0	0	0	0	0	0	1	0.0769231
Urticaceae	Pilea microphylla (L.) Liebm.	0	0	0	44	0	0	0	0	18	0	296	412	0	0	0	0	4	0.307692
Plantaginaceae	Plantago lanceolata L.	0	0	0	0	0	0	12	18	0	0	0	0	0	0	0	0	2	0.153846
Plantaginaceae	Poa chaixii Vill.	0	0	0	0	0	0	0	11	0	0	0	0	0	0	0	0	1	0.0769231
Poaceae	Poa labillardierei Steud.	0	0	0	30	0	0	0	39	0	0	0	0	0	0	0	0	2	0.153846
Poaceae	Poa pratensis L.	0	0	150	0	0	0	22	1721	68	0	15	0	0	0	0	0	5	0.384615
Poaceae	Poa trivialis L.	0	0	0	438	0	0	0	0	0	0	0	0	0	0	0	0	1	0.0769231
Portulacaceae	Portulaca oleracea L.	0	0	0	0	0	0	35	0	0	0	0	0	0	0	0	0	1	0.0769231
Poaceae	Puccinellia distans (Jacq.) Parl.	0	0	0	0	0	0	12	0	0	0	0	0	0	0	0	0	1	0.0769231
Lamiaceae	Salvia farinacea Benth.	0	0	0	0	0	0	146	0	0	0	0	0	0	0	0	0	1	0.0769231
Lamiaceae	Salvia officinalis L.	0	0	0	0	0	0	0	10	0	0	0	0	0	0	0	0	1	0.0769231
Adoxaceae	Sambucus ebulus L.	0	0	0	0	0	13	0	0	0	0	0	0	0	0	0	0	1	0.0769231
Adoxaceae	Sambucus nigra L.	168	63	0	0	0	0	0	0	0	0	0	0	0	0	0	0	2	0.153846
Lamiaceae	Satureja montana L.	0	0	0	0	0	0	0	260	0	0	0	0	0	0	0	0	1	0.0769231
Lamiaceae	Nepeta tenuifolia Benth. (syn. Schizonepeta tenuifolia)	0	0	0	0	0	103	0	0	0	0	0	0	0	0	0	0	1	0.0769231
Poaceae	Secale cereale L.	0	0	0	0	0	0	0	0	10	0	0	0	0	0	0	0	1	0.0769231
Crassulaceae	Sedum japonicum Siebold ex Miq.	0	0	0	0	0	0	44	0	0	0	0	0	0	0	0	0	1	0.0769231
Poaceae	Sesleria insularis Sommier	0	0	0	0	0	0	19	0	0	0	0	0	0	0	0	0	1	0.0769231
Poaceae	Setaria pumila (Poir.) Roem. & Schult.	0	0	0	0	0	0	0	38	0	0	0	0	0	0	0	0	1	0.0769231
Compositae	Solidago virgaurea L.	0	0	0	0	0	0	0	0	0	0	19	0	0	0	0	0	1	0.0769231
Compositae	Sonchus arvensis L.	0	0	0	0	0	0	0	11	0	0	0	0	0	0	0	0	1	0.0769231
Compositae	Stevia rebaudiana (Bertoni) Bertoni	0	0	0	0	0	0	85	0	0	0	0	0	0	0	0	0	1	0.0769231
Boraginaceae	Symphytum officinale L.	0	0	0	0	0	15	0	0	0	0	0	0	0	0	0	0	1	0.0769231
Compositae	Taraxacum mongolicum Hand.-Mazz.	0	89	20	0	0	0	316	1494	0	0	0	0	0	0	0	0	4	0.307692
Compositae	Taraxacum campylodes G.E.Haglund (syn. Taraxacum officinale)	22	26	12	0	0	0	0	0	0	0	0	0	0	0	0	0	3	0.230769
Compositae	Taraxacum sp.	0	0	0	24	0	0	0	593	0	0	0	0	0	0	0	0	2	0.153846
Euphorbiaceae	Tragia cordata Michx.	0	0	0	0	0	0	0	0	0	0	36	0	0	0	0	0	1	0.0769231
Euphorbiaceae	Tragiella frieseana (Prain) Pax & K.Hoffm.	0	10	0	0	0	0	0	0	0	0	0	0	0	0	0	0	1	0.0769231
Compositae	Tragopogon pratensis L.	0	0	0	0	0	0	0	0	11	0	0	0	0	0	0	0	1	0.0769231
Poaceae	Trisetum flavescens (L.) P.Beauv.	0	0	0	0	0	0	0	0	17	0	0	0	0	0	0	0	1	0.0769231
Poaceae	Trisetum tenellum (Petrie) Allan & Zotov ex Laing & Gourlay	0	0	0	78	0	0	0	0	0	0	0	0	0	0	0	0	1	0.0769231
Urticaceae	Urtica dioica L.	0	24	0	17	0	0	0	243	0	0	36	64	0	0	0	0	5	0.384615
Plantaginaceae	Veronica bombycina Boiss. & Kotschy	0	0	0	0	0	0	0	0	0	165	0	0	0	0	0	0	1	0.0769231
Plantaginaceae	Veronica chamaedrys L.	31	42	2702	6280	0	0	2974	8543	2130	0	0	0	0	0	2794	0	8	0.615385
Plantaginaceae	Veronica filiformis Sm.	0	0	0	0	0	0	0	0	0	99	0	0	0	0	0	0	1	0.0769231
Plantaginaceae	Veronica krumovii (Peev) Peev	0	0	0	0	0	0	0	12	0	0	0	0	0	0	0	0	1	0.0769231
Plantaginaceae	Veronica officinalis L.	0	0	0	0	0	0	0	0	0	0	0	213	85	0	0	0	2	0.153846
Plantaginaceae	Veronica pectinata L.	0	0	0	0	0	0	0	0	0	554	0	0	0	0	0	0	1	0.0769231
Plantaginaceae	Veronica tenuifolia Asso	0	0	0	0	0	0	0	0	0	776	0	0	0	0	0	0	1	0.0769231
Violaceae	Viola arvensis Murray	0	0	0	0	0	210	0	0	0	0	0	0	0	0	0	0	1	0.0769231
Violaceae	Viola canina L.	0	0	0	0	0	0	0	0	0	0	0	43	0	0	0	0	1	0.0769231
Violaceae	Viola tricolor L.	0	0	0	0	0	0	0	0	0	0	10	0	0	0	0	0	1	0.0769231
Compositae	Xanthium strumarium subsp. sibiricum (Patrin ex Widder) Greuter (syn. Xanthium sibiricum)	0	0	0	0	0	0	0	14	0	0	0	0	0	0	0	0	1	0.0769231
Xyridaceae	Xyris jupicai Rich.	0	0	0	0	0	0	0	0	0	0	10	0	0	0	0	0	1	0.0769231
Poaceae	Zea mays L.	0	0	40	0	0	0	0	0	0	0	0	0	0	0	0	0	1	0.0769231
	Total number of reads	8330	5177	3786	8267	0	5176	6909	13714	2818	1713	2100	774	147	0	5028	0
	Total number of species within the product	11	17	13	22	0	8	32	23	13	7	16	5	2	0	4	0	109

## Sheet: Relative abundance_ITS1
	Sample no.	1	2	3	4	5	6	7	8	9	10	11	12	13	14	15	16
Family name	Species name	No. of reads (nrITS1)	No. of reads (nrITS1)	No. of reads (nrITS1)	No. of reads (nrITS1)	No. of reads (nrITS1)	No. of reads (nrITS1)	No. of reads (nrITS1)	No. of reads (nrITS1)	No. of reads (nrITS1)	No. of reads (nrITS1)	No. of reads (nrITS1)	No. of reads (nrITS1)	No. of reads (nrITS1)	No. of reads (nrITS1)	No. of reads (nrITS1)	No. of reads (nrITS1)
Compositae	Achillea millefolium L.	0.377672	0	0	0	#DIV/0!	0	0	0	0	0	0.00646678	0	0	#DIV/0!	0	#DIV/0!
Compositae	Achillea cretica L. (syn. Achillea santolina)	0	0	0	0	#DIV/0!	0	0.0809214	0	0	0	0	0	0	#DIV/0!	0	#DIV/0!
Compositae	Achillea wilsoniana (Heimerl) Hand.-Mazz.	0	0.106633	0.0304613	0	#DIV/0!	0	0	0	0	0	0.0299824	0	0	#DIV/0!	0	#DIV/0!
Poaceae	Agrostis gigantea Roth	0	0	0	0	#DIV/0!	0	0	0	0	0	0	0	0	#DIV/0!	0	#DIV/0!
Amaranthaceae	Amaranthus retroflexus L.	0	0	0	0	#DIV/0!	0	0	0	0	0	0	0	0	#DIV/0!	0	#DIV/0!
Poaceae	Arrhenatherum elatius (L.) P.Beauv. ex J.Presl & C.Presl.	0	0	0	0	#DIV/0!	0	0	0	0	0	0	0	0	#DIV/0!	0	#DIV/0!
Compositae	Artemisia argyi H.Lév. & Vaniot	0	0	0	0	#DIV/0!	0	0.0696988	0	0	0	0.0723104	0	0	#DIV/0!	0	#DIV/0!
Betulaceae	Betula pendula Roth	0	0	0	0	#DIV/0!	0	0	0	0	0	0.00705467	0	0	#DIV/0!	0	#DIV/0!
Betulaceae	Betula populifolia Marshall	0	0	0	0	#DIV/0!	0	0	0	0	0	0.579071	0	0	#DIV/0!	0	#DIV/0!
Poaceae	Calamagrostis erectifolia Hitchc.	0	0	0	0.0782123	#DIV/0!	0	0	0	0	0	0	0	0	#DIV/0!	0	#DIV/0!
Poaceae	Calamagrostis vulcanica Swallen	0	0	0	0.0104749	#DIV/0!	0	0	0	0	0	0	0	0	#DIV/0!	0	#DIV/0!
Compositae	Calendula officinalis L.	0	0	0	0	#DIV/0!	0	0	0	0	0	0	0	0	#DIV/0!	0	#DIV/0!
Convolvulaceae	Calystegia sepium (L.) R. Br.	0	0	0	0	#DIV/0!	0	0	0	0	0	0	0	0	#DIV/0!	0	#DIV/0!
Brassicaceae	Capsella bursa-pastoris (L.) Medik.	0	0	0	0	#DIV/0!	0	0.0950975	0	0	0	0	0	0	#DIV/0!	0	#DIV/0!
Compositae	Cyanus segetum Hill (syn. Centaurea cyanus)	0	0	0	0	#DIV/0!	0	0	0	0	0	0	0	0	#DIV/0!	0.0582363	#DIV/0!
Papaveraceae	Chelidonium majus L.	0	0	0	0	#DIV/0!	0	0	0	0	0	0.0670194	0	0	#DIV/0!	0	#DIV/0!
Compositae	Chuquiraga avellanedae Lorentz	0	0.0100756	0	0	#DIV/0!	0	0	0	0	0	0	0	0	#DIV/0!	0	#DIV/0!
Compositae	Cichorium intybus L.	0	0	0	0	#DIV/0!	0	0.00767868	0	0	0	0	0	0	#DIV/0!	0	#DIV/0!
Compositae	Cirsium arvense (L.) Scop.	0	0	0	0	#DIV/0!	0	0	0	0	0	0	0	0	#DIV/0!	0	#DIV/0!
Cucurbitaceae	Citrullus lanatus (Thunb.) Matsum. & Nakai	0	0	0	0	#DIV/0!	0	0	0	0	0	0	0	0	#DIV/0!	0	#DIV/0!
Convolvulaceae	Convolvulus arvensis L.	0	0	0	0	#DIV/0!	0	0	0	0	0	0	0	0	#DIV/0!	0	#DIV/0!
Convolvulaceae	Convolvulus floridus L.	0	0	0	0	#DIV/0!	0	0	0	0	0	0	0.0630631	0	#DIV/0!	0	#DIV/0!
Boraginaceae	Cordia spinescens L.	0	0	0	0.00675047	#DIV/0!	0	0	0	0	0	0	0	0	#DIV/0!	0	#DIV/0!
Rosaceae	Crataegus monogyna Jacq.	0	0	0	0	#DIV/0!	0	0	0	0	0	0	0	0	#DIV/0!	0	#DIV/0!
Cucurbitaceae	Cucumis melo L.	0	0	0	0	#DIV/0!	0	0	0	0	0.0325105	0	0	0	#DIV/0!	0	#DIV/0!
Cucurbitaceae	Cucumis sativus L.	0	0	0.0104439	0	#DIV/0!	0	0	0	0	0	0	0	0	#DIV/0!	0	#DIV/0!
Cucurbitaceae	Cucurbita pepo L.	0	0	0	0	#DIV/0!	0	0	0	0	0	0	0	0	#DIV/0!	0	#DIV/0!
Poaceae	Cynodon dactylon (L.) Pers. (syn. Cynodon mucronatus)	0	0	0	0	#DIV/0!	0	0	0	0	0	0	0	0	#DIV/0!	0	#DIV/0!
Boraginaceae	Cynoglossum officinale L.	0	0	0	0	#DIV/0!	0	0	0	0	0	0	0	0	#DIV/0!	0	#DIV/0!
Poaceae	Dactylis glomerata L.	0	0	0	0.0123371	#DIV/0!	0	0	0	0	0	0	0	0	#DIV/0!	0	#DIV/0!
Compositae	Echinacea angustifolia DC.	0	0	0	0	#DIV/0!	0	0	0	0	0	0	0	0	#DIV/0!	0	#DIV/0!
Compositae	Echinacea pallida (Nutt.) Nutt.	0.0688836	0.188077	0	0	#DIV/0!	0	0	0	0	0	0	0	0	#DIV/0!	0	#DIV/0!
Compositae	Echinacea purpurea (L.) Moench	0	0	0	0	#DIV/0!	0	0	0	0	0	0	0	0	#DIV/0!	0	#DIV/0!
Poaceae	Echinochloa colona (L.) Link	0	0	0	0	#DIV/0!	0	0.028352	0	0	0	0	0	0	#DIV/0!	0	#DIV/0!
Poaceae	Echinochloa crus-galli (L.) P.Beauv.	0	0	0	0	#DIV/0!	0	0	0	0	0	0	0	0	#DIV/0!	0	#DIV/0!
Poaceae	Elymus repens (L.) Gould	0	0	0	0	#DIV/0!	0	0	0	0	0	0	0	0	#DIV/0!	0	#DIV/0!
Poaceae	Festuca arundinacea Schreb.	0	0	0	0	#DIV/0!	0	0	0	0	0	0	0	0	#DIV/0!	0	#DIV/0!
Poaceae	Festuca gigantea (L.) Vill.	0	0	0	0	#DIV/0!	0	0	0	0	0	0	0	0	#DIV/0!	0	#DIV/0!
Poaceae	Festuca rubra L.	0	0	0	0	#DIV/0!	0	0	0	0	0	0	0	0	#DIV/0!	0	#DIV/0!
Geraniaceae	Geranium robertianum L.	0	0	0	0.0288641	#DIV/0!	0	0	0	0	0	0	0	0	#DIV/0!	0	#DIV/0!
Rosaceae	Geum urbanum L.	0	0	0.0130548	0	#DIV/0!	0	0	0	0	0	0	0	0	#DIV/0!	0	#DIV/0!
Lamiaceae	Glechoma hederacea L.	0	0	0	0.00325885	#DIV/0!	0	0	0	0	0	0	0	0	#DIV/0!	0	#DIV/0!
Malvaceae	Gossypium arboreum L.	0	0	0	0.0318901	#DIV/0!	0	0.00590667	0	0	0.00782661	0	0	0	#DIV/0!	0	#DIV/0!
Stilbaceae	Halleria elliptica L.	0	0	0	0.0137337	#DIV/0!	0	0	0	0	0	0	0	0	#DIV/0!	0	#DIV/0!
Compositae	Helianthus annuus L.	0	0	0	0	#DIV/0!	0	0	0	0	0	0	0	0	#DIV/0!	0	#DIV/0!
Poaceae	Holcus lanatus L.	0	0	0	0	#DIV/0!	0	0	0	0	0	0	0	0	#DIV/0!	0	#DIV/0!
Poaceae	Hordeum murinum L.	0	0	0	0	#DIV/0!	0	0	0	0	0	0	0	0	#DIV/0!	0	#DIV/0!
Hypericaceae	Hypericum humifusum L.	0	0.115029	0	0	#DIV/0!	0	0	0	0	0	0	0	0	#DIV/0!	0	#DIV/0!
Hypericaceae	Hypericum perforatum L.	0	0	0	0	#DIV/0!	0	0	0	0	0	0.0311581	0	0	#DIV/0!	0	#DIV/0!
Juglandaceae	Juglans regia L.	0.0285036	0.460957	0.0635335	0	#DIV/0!	0	0	0	0	0	0	0	0	#DIV/0!	0	#DIV/0!
Compositae	Lactuca muralis (L.) Fresen.	0	0	0	0	#DIV/0!	0	0	0	0	0	0	0	0	#DIV/0!	0	#DIV/0!
Lamiaceae	Leonurus cardiaca L.	0	0	0	0	#DIV/0!	0	0	0	0	0	0	0	0	#DIV/0!	0	#DIV/0!
Poaceae	Lolium perenne L.	0	0	0	0.00535382	#DIV/0!	0	0.00649734	0	0.00737667	0	0	0	0	#DIV/0!	0	#DIV/0!
Compositae	Matricaria chamomilla L.	0	0	0	0	#DIV/0!	0	0.0118133	0	0	0	0	0	0	#DIV/0!	0	#DIV/0!
Leguminosae	Medicago truncatula Gaertn.	0	0	0	0	#DIV/0!	0	0	0	0	0	0	0	1	#DIV/0!	0	#DIV/0!
Lamiaceae	Melissa officinalis L.	0	0	0	0	#DIV/0!	0	0	0	0	0	0	0	0	#DIV/0!	0.352745	#DIV/0!
Lamiaceae	Mentha arvensis L.	0	0	0	0	#DIV/0!	0	0.00767868	0	0	0	0	0	0	#DIV/0!	0	#DIV/0!
Lamiaceae	Mentha canadensis L.	0	0	0	0	#DIV/0!	0	0.00649734	0	0	0	0	0	0	#DIV/0!	0	#DIV/0!
Lamiaceae	Mentha spicata L.	0	0	0	0	#DIV/0!	0	0	0	0	0	0	0	0	#DIV/0!	0	#DIV/0!
Lamiaceae	Mentha × piperita L.	0	0	0	0	#DIV/0!	0	0	0	0	0	0	0	0	#DIV/0!	0	#DIV/0!
Lamiaceae	Nepeta congesta Fisch. & C.A.Mey.	0	0	0	0	#DIV/0!	0.0705882	0	0	0	0	0	0	0	#DIV/0!	0	#DIV/0!
Lamiaceae	Nepeta gloeocephala	0	0	0	0	#DIV/0!	0	0.0466627	0	0	0	0	0	0	#DIV/0!	0	#DIV/0!
Lamiaceae	Origanum vulgare L.	0	0	0	0	#DIV/0!	0.162353	0	0	0	0	0	0	0	#DIV/0!	0	#DIV/0!
Poaceae	Oryza sativa L.	0	0	0	0.0123371	#DIV/0!	0	0	0	0.00783771	0	0	0	0	#DIV/0!	0	#DIV/0!
Poaceae	Phleum pratense L.	0	0	0	0	#DIV/0!	0	0	0	0	0	0	0	0	#DIV/0!	0	#DIV/0!
Urticaceae	Pilea microphylla (L.) Liebm.	0	0	0	0.0102421	#DIV/0!	0	0	0	0.00829876	0	0.174015	0.618619	0	#DIV/0!	0	#DIV/0!
Plantaginaceae	Plantago lanceolata L.	0	0	0	0	#DIV/0!	0	0	0	0	0	0	0	0	#DIV/0!	0	#DIV/0!
Plantaginaceae	Poa chaixii Vill.	0	0	0	0	#DIV/0!	0	0	0.00348985	0	0	0	0	0	#DIV/0!	0	#DIV/0!
Poaceae	Poa labillardierei Steud.	0	0	0	0.00698324	#DIV/0!	0	0	0.0123731	0	0	0	0	0	#DIV/0!	0	#DIV/0!
Poaceae	Poa pratensis L.	0	0	0	0	#DIV/0!	0	0	0	0	0	0	0	0	#DIV/0!	0	#DIV/0!
Poaceae	Poa trivialis L.	0	0	0	0	#DIV/0!	0	0	0	0	0	0	0	0	#DIV/0!	0	#DIV/0!
Portulacaceae	Portulaca oleracea L.	0	0	0	0	#DIV/0!	0	0	0	0	0	0	0	0	#DIV/0!	0	#DIV/0!
Poaceae	Puccinellia distans (Jacq.) Parl.	0	0	0	0	#DIV/0!	0	0	0	0	0	0	0	0	#DIV/0!	0	#DIV/0!
Lamiaceae	Salvia farinacea Benth.	0	0	0	0	#DIV/0!	0	0	0	0	0	0	0	0	#DIV/0!	0	#DIV/0!
Lamiaceae	Salvia officinalis L.	0	0	0	0	#DIV/0!	0	0	0	0	0	0	0	0	#DIV/0!	0	#DIV/0!
Adoxaceae	Sambucus ebulus L.	0	0	0	0	#DIV/0!	0.0305882	0	0	0	0	0	0	0	#DIV/0!	0	#DIV/0!
Adoxaceae	Sambucus nigra L.	0.39905	0.0528967	0	0	#DIV/0!	0	0	0	0	0	0	0	0	#DIV/0!	0	#DIV/0!
Lamiaceae	Satureja montana L.	0	0	0	0	#DIV/0!	0	0	0	0	0	0	0	0	#DIV/0!	0	#DIV/0!
Lamiaceae	Nepeta tenuifolia Benth. (syn. Schizonepeta tenuifolia)	0	0	0	0	#DIV/0!	0.242353	0	0	0	0	0	0	0	#DIV/0!	0	#DIV/0!
Poaceae	Secale cereale L.	0	0	0	0	#DIV/0!	0	0	0	0.00461042	0	0	0	0	#DIV/0!	0	#DIV/0!
Crassulaceae	Sedum japonicum Siebold ex Miq.	0	0	0	0	#DIV/0!	0	0.0259894	0	0	0	0	0	0	#DIV/0!	0	#DIV/0!
Poaceae	Sesleria insularis Sommier	0	0	0	0	#DIV/0!	0	0.0112227	0	0	0	0	0	0	#DIV/0!	0	#DIV/0!
Poaceae	Setaria pumila (Poir.) Roem. & Schult.	0	0	0	0	#DIV/0!	0	0	0	0	0	0	0	0	#DIV/0!	0	#DIV/0!
Compositae	Solidago virgaurea L.	0	0	0	0	#DIV/0!	0	0	0	0	0	0	0	0	#DIV/0!	0	#DIV/0!
Compositae	Sonchus arvensis L.	0	0	0	0	#DIV/0!	0	0	0	0	0	0	0	0	#DIV/0!	0	#DIV/0!
Compositae	Stevia rebaudiana (Bertoni) Bertoni	0	0	0	0	#DIV/0!	0	0.0419374	0	0	0	0	0	0	#DIV/0!	0	#DIV/0!
Boraginaceae	Symphytum officinale L.	0	0	0	0	#DIV/0!	0	0	0	0	0	0	0	0	#DIV/0!	0	#DIV/0!
Compositae	Taraxacum mongolicum Hand.-Mazz.	0	0.0361041	0	0	#DIV/0!	0	0	0	0	0	0	0	0	#DIV/0!	0	#DIV/0!
Compositae	Taraxacum campylodes G.E.Haglund (syn. Taraxacum officinale)	0.0522565	0.0218304	0.0104439	0	#DIV/0!	0	0	0	0	0	0	0	0	#DIV/0!	0	#DIV/0!
Compositae	Taraxacum sp.	0	0	0	0	#DIV/0!	0	0	0	0	0	0	0	0	#DIV/0!	0	#DIV/0!
Euphorbiaceae	Tragia cordata Michx.	0	0	0	0	#DIV/0!	0	0	0	0	0	0.021164	0	0	#DIV/0!	0	#DIV/0!
Euphorbiaceae	Tragiella frieseana (Prain) Pax & K.Hoffm.	0	0.00839631	0	0	#DIV/0!	0	0	0	0	0	0	0	0	#DIV/0!	0	#DIV/0!
Compositae	Tragopogon pratensis L.	0	0	0	0	#DIV/0!	0	0	0	0	0	0	0	0	#DIV/0!	0	#DIV/0!
Poaceae	Trisetum flavescens (L.) P.Beauv.	0	0	0	0	#DIV/0!	0	0	0	0	0	0	0	0	#DIV/0!	0	#DIV/0!
Poaceae	Trisetum tenellum (Petrie) Allan & Zotov ex Laing & Gourlay	0	0	0	0.0181564	#DIV/0!	0	0	0	0	0	0	0	0	#DIV/0!	0	#DIV/0!
Urticaceae	Urtica dioica L.	0	0	0	0	#DIV/0!	0	0	0	0	0	0	0	0	#DIV/0!	0	#DIV/0!
Plantaginaceae	Veronica bombycina Boiss. & Kotschy	0	0	0	0	#DIV/0!	0	0	0	0	0.0993377	0	0	0	#DIV/0!	0	#DIV/0!
Plantaginaceae	Veronica chamaedrys L.	0.0736342	0	0.872063	0.761406	#DIV/0!	0	0.554046	0.98033	0.971876	0	0	0	0	#DIV/0!	0.589018	#DIV/0!
Plantaginaceae	Veronica filiformis Sm.	0	0	0	0	#DIV/0!	0	0	0	0	0.0596026	0	0	0	#DIV/0!	0	#DIV/0!
Plantaginaceae	Veronica krumovii (Peev) Peev	0	0	0	0	#DIV/0!	0	0	0.00380711	0	0	0	0	0	#DIV/0!	0	#DIV/0!
Plantaginaceae	Veronica officinalis L.	0	0	0	0	#DIV/0!	0	0	0	0	0	0	0.253754	0	#DIV/0!	0	#DIV/0!
Plantaginaceae	Veronica pectinata L.	0	0	0	0	#DIV/0!	0	0	0	0	0.333534	0	0	0	#DIV/0!	0	#DIV/0!
Plantaginaceae	Veronica tenuifolia Asso	0	0	0	0	#DIV/0!	0	0	0	0	0.467188	0	0	0	#DIV/0!	0	#DIV/0!
Violaceae	Viola arvensis Murray	0	0	0	0	#DIV/0!	0.494118	0	0	0	0	0	0	0	#DIV/0!	0	#DIV/0!
Violaceae	Viola canina L.	0	0	0	0	#DIV/0!	0	0	0	0	0	0	0.0645646	0	#DIV/0!	0	#DIV/0!
Violaceae	Viola tricolor L.	0	0	0	0	#DIV/0!	0	0	0	0	0	0.00587889	0	0	#DIV/0!	0	#DIV/0!
Compositae	Xanthium strumarium subsp. sibiricum (Patrin ex Widder) Greuter (syn. Xanthium sibiricum)	0	0	0	0	#DIV/0!	0	0	0	0	0	0	0	0	#DIV/0!	0	#DIV/0!
Xyridaceae	Xyris jupicai Rich.	0	0	0	0	#DIV/0!	0	0	0	0	0	0.00587889	0	0	#DIV/0!	0	#DIV/0!
Poaceae	Zea mays L.	0	0	0	0	#DIV/0!	0	0	0	0	0	0	0	0	#DIV/0!	0	#DIV/0!
	Total	1	1	1	1	#DIV/0!	1	1	1	1	1	1	1	1	#DIV/0!	1	#DIV/0!

## Sheet: Relative abundance_ITS2
	Sample no.	1	2	3	4	5	6	7	8	9	10	11	12	13	14	15	16
Family name	Species name	Relative abundance (nrITS2)	Relative abundance (nrITS2)	Relative abundance (nrITS2)	Relative abundance (nrITS2)	Relative abundance (nrITS2)	Relative abundance (nrITS2)	Relative abundance (nrITS2)	Relative abundance (nrITS2)	Relative abundance (nrITS2)	Relative abundance (nrITS2)	Relative abundance (nrITS2)	Relative abundance (nrITS2)	Relative abundance (nrITS2)	Relative abundance (nrITS2)	Relative abundance (nrITS2)	Relative abundance (nrITS2)
Compositae	Achillea millefolium L.	0	0	0	0	#DIV/0!	0	0	0	0	0	0	0	0	#DIV/0!	0	#DIV/0!
Compositae	Achillea cretica L. (syn. Achillea santolina)	0	0	0	0	#DIV/0!	0	0	0	0	0	0	0	0	#DIV/0!	0	#DIV/0!
Compositae	Achillea wilsoniana (Heimerl) Hand.-Mazz.	0	0	0	0	#DIV/0!	0	0	0	0	0	0	0	0	#DIV/0!	0	#DIV/0!
Poaceae	Agrostis gigantea Roth	0	0	0	0	#DIV/0!	0	0	0	0.0215716	0	0	0	0	#DIV/0!	0	#DIV/0!
Amaranthaceae	Amaranthus retroflexus L.	0	0	0.0709139	0	#DIV/0!	0	0	0	0	0	0	0	0	#DIV/0!	0	#DIV/0!
Poaceae	Arrhenatherum elatius (L.) P.Beauv. ex J.Presl & C.Presl.	0	0	0	0	#DIV/0!	0	0.00460123	0	0	0	0	0	0	#DIV/0!	0	#DIV/0!
Compositae	Artemisia argyi H.Lév. & Vaniot	0	0	0	0	#DIV/0!	0	0	0	0	0	0	0	0	#DIV/0!	0	#DIV/0!
Betulaceae	Betula pendula Roth	0	0	0	0	#DIV/0!	0	0	0	0	0	0.0776942	0	0	#DIV/0!	0	#DIV/0!
Betulaceae	Betula populifolia Marshall	0	0	0	0	#DIV/0!	0	0	0	0	0	0	0	0	#DIV/0!	0	#DIV/0!
Poaceae	Calamagrostis erectifolia Hitchc.	0	0	0	0	#DIV/0!	0	0	0	0	0	0	0	0	#DIV/0!	0	#DIV/0!
Poaceae	Calamagrostis vulcanica Swallen	0	0	0	0	#DIV/0!	0	0	0	0	0	0	0	0	#DIV/0!	0	#DIV/0!
Compositae	Calendula officinalis L.	0.0026552	0.0175615	0	0	#DIV/0!	0	0	0	0	0	0.0275689	0	0	#DIV/0!	0.00393082	#DIV/0!
Convolvulaceae	Calystegia sepium (L.) R. Br.	0	0	0	0	#DIV/0!	0	0	0	0	0	0.102757	0	0	#DIV/0!	0	#DIV/0!
Brassicaceae	Capsella bursa-pastoris (L.) Medik.	0	0	0	0	#DIV/0!	0	0	0	0	0	0	0	0	#DIV/0!	0	#DIV/0!
Compositae	Cyanus segetum Hill (syn. Centaurea cyanus)	0	0	0	0	#DIV/0!	0	0	0	0	0	0	0	0	#DIV/0!	0.0728512	#DIV/0!
Papaveraceae	Chelidonium majus L.	0	0	0	0.00277008	#DIV/0!	0	0.0187883	0.00672221	0	0	0.616541	0	0	#DIV/0!	0	#DIV/0!
Compositae	Chuquiraga avellanedae Lorentz	0	0	0	0	#DIV/0!	0	0	0	0	0	0	0	0	#DIV/0!	0	#DIV/0!
Compositae	Cichorium intybus L.	0	0	0	0	#DIV/0!	0	0.319402	0.00369248	0	0	0	0	0	#DIV/0!	0	#DIV/0!
Compositae	Cirsium arvense (L.) Scop.	0	0	0.0144103	0	#DIV/0!	0	0	0.00104147	0	0	0	0	0	#DIV/0!	0	#DIV/0!
Cucurbitaceae	Citrullus lanatus (Thunb.) Matsum. & Nakai	0	0.0732564	0	0	#DIV/0!	0	0	0	0	0	0	0	0	#DIV/0!	0	#DIV/0!
Convolvulaceae	Convolvulus arvensis L.	0	0	0	0	#DIV/0!	0	0	0.00094679	0	1	0	0	0	#DIV/0!	0	#DIV/0!
Convolvulaceae	Convolvulus floridus L.	0	0	0	0	#DIV/0!	0	0	0	0	0	0	0	0	#DIV/0!	0	#DIV/0!
Boraginaceae	Cordia spinescens L.	0	0	0	0	#DIV/0!	0	0	0	0	0	0	0	0	#DIV/0!	0	#DIV/0!
Rosaceae	Crataegus monogyna Jacq.	0	0	0	0.00503651	#DIV/0!	0	0	0	0	0	0	0	0	#DIV/0!	0	#DIV/0!
Cucurbitaceae	Cucumis melo L.	0	0	0	0	#DIV/0!	0	0	0	0	0	0	0	0	#DIV/0!	0	#DIV/0!
Cucurbitaceae	Cucumis sativus L.	0	0	0	0	#DIV/0!	0	0	0	0	0	0	0	0	#DIV/0!	0	#DIV/0!
Cucurbitaceae	Cucurbita pepo L.	0.0397016	0	0	0	#DIV/0!	0	0	0	0	0	0	0	0	#DIV/0!	0	#DIV/0!
Poaceae	Cynodon dactylon (L.) Pers. (syn. Cynodon mucronatus)	0	0	0.0291998	0	#DIV/0!	0	0	0	0	0	0	0	0	#DIV/0!	0	#DIV/0!
Boraginaceae	Cynoglossum officinale L.	0	0	0	0	#DIV/0!	0.00778783	0	0	0	0	0	0	0	#DIV/0!	0	#DIV/0!
Poaceae	Dactylis glomerata L.	0	0	0	0	#DIV/0!	0	0	0	0	0	0	0	0	#DIV/0!	0	#DIV/0!
Compositae	Echinacea angustifolia DC.	0	0.745861	0.161168	0	#DIV/0!	0	0	0	0	0	0	0	0	#DIV/0!	0	#DIV/0!
Compositae	Echinacea pallida (Nutt.) Nutt.	0.888229	0	0	0	#DIV/0!	0	0	0	0	0	0	0	0	#DIV/0!	0	#DIV/0!
Compositae	Echinacea purpurea (L.) Moench	0.00948287	0.00426493	0	0	#DIV/0!	0	0	0	0	0	0	0	0	#DIV/0!	0	#DIV/0!
Poaceae	Echinochloa colona (L.) Link	0	0	0	0	#DIV/0!	0	0.00766871	0	0	0	0	0	0	#DIV/0!	0	#DIV/0!
Poaceae	Echinochloa crus-galli (L.) P.Beauv.	0	0	0	0	#DIV/0!	0	0.00230061	0	0	0	0	0	0	#DIV/0!	0	#DIV/0!
Poaceae	Elymus repens (L.) Gould	0	0	0	0.00730295	#DIV/0!	0	0.0318252	0.015054	0.0662558	0	0	0	0	#DIV/0!	0	#DIV/0!
Poaceae	Festuca arundinacea Schreb.	0	0	0	0.0465878	#DIV/0!	0	0	0	0	0	0	0	0	#DIV/0!	0	#DIV/0!
Poaceae	Festuca gigantea (L.) Vill.	0	0	0	0	#DIV/0!	0	0.00268405	0	0.33282	0	0	0	0	#DIV/0!	0	#DIV/0!
Poaceae	Festuca rubra L.	0	0	0	0	#DIV/0!	0	0.00287577	0	0	0	0	0	0	#DIV/0!	0	#DIV/0!
Geraniaceae	Geranium robertianum L.	0	0.0787757	0	0.0156132	#DIV/0!	0	0	0	0	0	0	0	0	#DIV/0!	0	#DIV/0!
Rosaceae	Geum urbanum L.	0	0	0	0	#DIV/0!	0	0	0	0	0	0	0	0	#DIV/0!	0	#DIV/0!
Lamiaceae	Glechoma hederacea L.	0	0	0	0	#DIV/0!	0	0.00230061	0	0	0	0	0	0	#DIV/0!	0	#DIV/0!
Malvaceae	Gossypium arboreum L.	0	0	0	0	#DIV/0!	0	0	0	0	0	0	0	0	#DIV/0!	0	#DIV/0!
Stilbaceae	Halleria elliptica L.	0	0	0	0	#DIV/0!	0	0	0	0	0	0	0	0	#DIV/0!	0	#DIV/0!
Compositae	Helianthus annuus L.	0	0	0	0	#DIV/0!	0	0	0.00142019	0	0	0	0	0	#DIV/0!	0	#DIV/0!
Poaceae	Holcus lanatus L.	0	0	0	0	#DIV/0!	0	0.00460123	0	0.198767	0	0	0	0	#DIV/0!	0	#DIV/0!
Poaceae	Hordeum murinum L.	0	0	0	0	#DIV/0!	0	0.00249233	0	0	0	0	0	0	#DIV/0!	0	#DIV/0!
Hypericaceae	Hypericum humifusum L.	0	0	0	0	#DIV/0!	0	0	0	0	0	0	0	0	#DIV/0!	0	#DIV/0!
Hypericaceae	Hypericum perforatum L.	0	0	0	0	#DIV/0!	0	0	0	0	0	0	0	0	#DIV/0!	0	#DIV/0!
Juglandaceae	Juglans regia L.	0	0	0	0	#DIV/0!	0	0	0	0	0	0	0	0	#DIV/0!	0	#DIV/0!
Compositae	Lactuca muralis (L.) Fresen.	0.0482994	0	0	0	#DIV/0!	0.977268	0	0	0	0	0	0	0	#DIV/0!	0	#DIV/0!
Lamiaceae	Leonurus cardiaca L.	0	0	0	0.0370184	#DIV/0!	0	0	0	0	0	0	0	0	#DIV/0!	0	#DIV/0!
Poaceae	Lolium perenne L.	0	0	0	0.00730295	#DIV/0!	0	0	0.0339898	0	0	0	0	0	#DIV/0!	0	#DIV/0!
Compositae	Matricaria chamomilla L.	0	0	0	0	#DIV/0!	0	0.0486963	0	0	0	0	0	0	#DIV/0!	0	#DIV/0!
Leguminosae	Medicago truncatula Gaertn.	0	0	0	0	#DIV/0!	0	0	0	0	0	0	0	0	#DIV/0!	0	#DIV/0!
Lamiaceae	Melissa officinalis L.	0.0116323	0.0521826	0	0	#DIV/0!	0	0	0.00293505	0	0	0	0	0	#DIV/0!	0.376572	#DIV/0!
Lamiaceae	Mentha arvensis L.	0	0	0	0	#DIV/0!	0	0	0	0	0	0	0	0	#DIV/0!	0	#DIV/0!
Lamiaceae	Mentha canadensis L.	0	0	0	0	#DIV/0!	0	0	0	0	0	0	0	0	#DIV/0!	0	#DIV/0!
Lamiaceae	Mentha spicata L.	0	0	0	0	#DIV/0!	0	0.0086273	0	0	0	0	0	0	#DIV/0!	0	#DIV/0!
Lamiaceae	Mentha × piperita L.	0	0	0	0	#DIV/0!	0	0.0460123	0	0	0	0	0	0	#DIV/0!	0	#DIV/0!
Lamiaceae	Nepeta congesta Fisch. & C.A.Mey.	0	0	0	0	#DIV/0!	0	0	0	0	0	0	0	0	#DIV/0!	0	#DIV/0!
Lamiaceae	Nepeta gloeocephala	0	0	0	0	#DIV/0!	0	0	0	0	0	0	0	0	#DIV/0!	0	#DIV/0!
Lamiaceae	Origanum vulgare L.	0	0	0	0	#DIV/0!	0.011787	0	0.00113615	0	0	0	0	0	#DIV/0!	0	#DIV/0!
Poaceae	Oryza sativa L.	0	0	0	0	#DIV/0!	0	0	0	0	0	0	0	0	#DIV/0!	0	#DIV/0!
Poaceae	Phleum pratense L.	0	0	0	0	#DIV/0!	0	0	0	0.198767	0	0	0	0	#DIV/0!	0	#DIV/0!
Urticaceae	Pilea microphylla (L.) Liebm.	0	0	0	0	#DIV/0!	0	0	0	0	0	0	0	0	#DIV/0!	0	#DIV/0!
Plantaginaceae	Plantago lanceolata L.	0	0	0	0	#DIV/0!	0	0.00230061	0.00170422	0	0	0	0	0	#DIV/0!	0	#DIV/0!
Plantaginaceae	Poa chaixii Vill.	0	0	0	0	#DIV/0!	0	0	0	0	0	0	0	0	#DIV/0!	0	#DIV/0!
Poaceae	Poa labillardierei Steud.	0	0	0	0	#DIV/0!	0	0	0	0	0	0	0	0	#DIV/0!	0	#DIV/0!
Poaceae	Poa pratensis L.	0	0	0.0568828	0	#DIV/0!	0	0.00421779	0.162943	0.104777	0	0.037594	0	0	#DIV/0!	0	#DIV/0!
Poaceae	Poa trivialis L.	0	0	0	0.1103	#DIV/0!	0	0	0	0	0	0	0	0	#DIV/0!	0	#DIV/0!
Portulacaceae	Portulaca oleracea L.	0	0	0	0	#DIV/0!	0	0.00671012	0	0	0	0	0	0	#DIV/0!	0	#DIV/0!
Poaceae	Puccinellia distans (Jacq.) Parl.	0	0	0	0	#DIV/0!	0	0.00230061	0	0	0	0	0	0	#DIV/0!	0	#DIV/0!
Lamiaceae	Salvia farinacea Benth.	0	0	0	0	#DIV/0!	0	0.0279908	0	0	0	0	0	0	#DIV/0!	0	#DIV/0!
Lamiaceae	Salvia officinalis L.	0	0	0	0	#DIV/0!	0	0	0.00094679	0	0	0	0	0	#DIV/0!	0	#DIV/0!
Adoxaceae	Sambucus ebulus L.	0	0	0	0	#DIV/0!	0	0	0	0	0	0	0	0	#DIV/0!	0	#DIV/0!
Adoxaceae	Sambucus nigra L.	0	0	0	0	#DIV/0!	0	0	0	0	0	0	0	0	#DIV/0!	0	#DIV/0!
Lamiaceae	Satureja montana L.	0	0	0	0	#DIV/0!	0	0	0.0246165	0	0	0	0	0	#DIV/0!	0	#DIV/0!
Lamiaceae	Nepeta tenuifolia Benth. (syn. Schizonepeta tenuifolia)	0	0	0	0	#DIV/0!	0	0	0	0	0	0	0	0	#DIV/0!	0	#DIV/0!
Poaceae	Secale cereale L.	0	0	0	0	#DIV/0!	0	0	0	0	0	0	0	0	#DIV/0!	0	#DIV/0!
Crassulaceae	Sedum japonicum Siebold ex Miq.	0	0	0	0	#DIV/0!	0	0	0	0	0	0	0	0	#DIV/0!	0	#DIV/0!
Poaceae	Sesleria insularis Sommier	0	0	0	0	#DIV/0!	0	0	0	0	0	0	0	0	#DIV/0!	0	#DIV/0!
Poaceae	Setaria pumila (Poir.) Roem. & Schult.	0	0	0	0	#DIV/0!	0	0	0.0035978	0	0	0	0	0	#DIV/0!	0	#DIV/0!
Compositae	Solidago virgaurea L.	0	0	0	0	#DIV/0!	0	0	0	0	0	0.047619	0	0	#DIV/0!	0	#DIV/0!
Compositae	Sonchus arvensis L.	0	0	0	0	#DIV/0!	0	0	0.00104147	0	0	0	0	0	#DIV/0!	0	#DIV/0!
Compositae	Stevia rebaudiana (Bertoni) Bertoni	0	0	0	0	#DIV/0!	0	0.00268405	0	0	0	0	0	0	#DIV/0!	0	#DIV/0!
Boraginaceae	Symphytum officinale L.	0	0	0	0	#DIV/0!	0.00315723	0	0	0	0	0	0	0	#DIV/0!	0	#DIV/0!
Compositae	Taraxacum mongolicum Hand.-Mazz.	0	0.0115404	0.00758438	0	#DIV/0!	0	0.0605828	0.14145	0	0	0	0	0	#DIV/0!	0	#DIV/0!
Compositae	Taraxacum campylodes G.E.Haglund (syn. Taraxacum officinale)	0	0	0	0	#DIV/0!	0	0	0	0	0	0	0	0	#DIV/0!	0	#DIV/0!
Compositae	Taraxacum sp.	0	0	0	0.00604382	#DIV/0!	0	0	0.0561447	0	0	0	0	0	#DIV/0!	0	#DIV/0!
Euphorbiaceae	Tragia cordata Michx.	0	0	0	0	#DIV/0!	0	0	0	0	0	0	0	0	#DIV/0!	0	#DIV/0!
Euphorbiaceae	Tragiella frieseana (Prain) Pax & K.Hoffm.	0	0	0	0	#DIV/0!	0	0	0	0	0	0	0	0	#DIV/0!	0	#DIV/0!
Compositae	Tragopogon pratensis L.	0	0	0	0	#DIV/0!	0	0	0	0.0169492	0	0	0	0	#DIV/0!	0	#DIV/0!
Poaceae	Trisetum flavescens (L.) P.Beauv.	0	0	0	0	#DIV/0!	0	0	0	0.0261941	0	0	0	0	#DIV/0!	0	#DIV/0!
Poaceae	Trisetum tenellum (Petrie) Allan & Zotov ex Laing & Gourlay	0	0	0	0	#DIV/0!	0	0	0	0	0	0	0	0	#DIV/0!	0	#DIV/0!
Urticaceae	Urtica dioica L.	0	0.00602107	0	0.00428104	#DIV/0!	0	0	0.023007	0	0	0.0902256	0.592593	0	#DIV/0!	0	#DIV/0!
Plantaginaceae	Veronica bombycina Boiss. & Kotschy	0	0	0	0	#DIV/0!	0	0	0	0	0	0	0	0	#DIV/0!	0	#DIV/0!
Plantaginaceae	Veronica chamaedrys L.	0	0.0105369	0.644672	0.757744	#DIV/0!	0	0.390337	0.516285	0.0338983	0	0	0	0	#DIV/0!	0.546646	#DIV/0!
Plantaginaceae	Veronica filiformis Sm.	0	0	0	0	#DIV/0!	0	0	0	0	0	0	0	0	#DIV/0!	0	#DIV/0!
Plantaginaceae	Veronica krumovii (Peev) Peev	0	0	0	0	#DIV/0!	0	0	0	0	0	0	0	0	#DIV/0!	0	#DIV/0!
Plantaginaceae	Veronica officinalis L.	0	0	0	0	#DIV/0!	0	0	0	0	0	0	0.407407	1	#DIV/0!	0	#DIV/0!
Plantaginaceae	Veronica pectinata L.	0	0	0	0	#DIV/0!	0	0	0	0	0	0	0	0	#DIV/0!	0	#DIV/0!
Plantaginaceae	Veronica tenuifolia Asso	0	0	0	0	#DIV/0!	0	0	0	0	0	0	0	0	#DIV/0!	0	#DIV/0!
Violaceae	Viola arvensis Murray	0	0	0	0	#DIV/0!	0	0	0	0	0	0	0	0	#DIV/0!	0	#DIV/0!
Violaceae	Viola canina L.	0	0	0	0	#DIV/0!	0	0	0	0	0	0	0	0	#DIV/0!	0	#DIV/0!
Violaceae	Viola tricolor L.	0	0	0	0	#DIV/0!	0	0	0	0	0	0	0	0	#DIV/0!	0	#DIV/0!
Compositae	Xanthium strumarium subsp. sibiricum (Patrin ex Widder) Greuter (syn. Xanthium sibiricum)	0	0	0	0	#DIV/0!	0	0	0.00132551	0	0	0	0	0	#DIV/0!	0	#DIV/0!
Xyridaceae	Xyris jupicai Rich.	0	0	0	0	#DIV/0!	0	0	0	0	0	0	0	0	#DIV/0!	0	#DIV/0!
Poaceae	Zea mays L.	0	0	0.0151688	0	#DIV/0!	0	0	0	0	0	0	0	0	#DIV/0!	0	#DIV/0!
	Total	1	1	1	1	#DIV/0!	1	1	1	1	1	1	1	1	#DIV/0!	1	#DIV/0!

## Sheet: Relative abundance_ITS1+ITS2
	Sample no.	1	2	3	4	5	6	7	8	9	10	11	12	13	14	15	16
Family name	Species name	Relative abundance (nrITS1+nrITS2)	Relative abundance (nrITS1+nrITS2)	Relative abundance (nrITS1+nrITS2)	Relative abundance (nrITS1+nrITS2)	Relative abundance (nrITS1+nrITS2)	Relative abundance (nrITS1+nrITS2)	Relative abundance (nrITS1+nrITS2)	Relative abundance (nrITS1+nrITS2)	Relative abundance (nrITS1+nrITS2)	Relative abundance (nrITS1+nrITS2)	Relative abundance (nrITS1+nrITS2)	Relative abundance (nrITS1+nrITS2)	Relative abundance (nrITS1+nrITS2)	Relative abundance (nrITS1+nrITS2)	Relative abundance (nrITS1+nrITS2)	Relative abundance (nrITS1+nrITS2)
Compositae	Achillea millefolium L.	0.0190876	0	0	0	#DIV/0!	0	0	0	0	0	0.0052381	0	0	#DIV/0!	0	#DIV/0!
Compositae	Achillea cretica L. (syn. Achillea santolina)	0	0	0	0	#DIV/0!	0	0.0198292	0	0	0	0	0	0	#DIV/0!	0	#DIV/0!
Compositae	Achillea wilsoniana (Heimerl) Hand.-Mazz.	0	0.0245316	0.00924459	0	#DIV/0!	0	0	0	0	0	0.0242857	0	0	#DIV/0!	0	#DIV/0!
Poaceae	Agrostis gigantea Roth	0	0	0	0	#DIV/0!	0	0	0	0.00496806	0	0	0	0	#DIV/0!	0	#DIV/0!
Amaranthaceae	Amaranthus retroflexus L.	0	0	0.0493925	0	#DIV/0!	0	0	0	0	0	0	0	0	#DIV/0!	0	#DIV/0!
Poaceae	Arrhenatherum elatius (L.) P.Beauv. ex J.Presl & C.Presl.	0	0	0	0	#DIV/0!	0	0.00347373	0	0	0	0	0	0	#DIV/0!	0	#DIV/0!
Compositae	Artemisia argyi H.Lév. & Vaniot	0	0	0	0	#DIV/0!	0	0.0170792	0	0	0	0.0585714	0	0	#DIV/0!	0	#DIV/0!
Betulaceae	Betula pendula Roth	0	0	0	0	#DIV/0!	0	0	0	0	0	0.0204762	0	0	#DIV/0!	0	#DIV/0!
Betulaceae	Betula populifolia Marshall	0	0	0	0	#DIV/0!	0	0	0	0	0	0.469048	0	0	#DIV/0!	0	#DIV/0!
Poaceae	Calamagrostis erectifolia Hitchc.	0	0	0	0.0406435	#DIV/0!	0	0	0	0	0	0	0	0	#DIV/0!	0	#DIV/0!
Poaceae	Calamagrostis vulcanica Swallen	0	0	0	0.00544333	#DIV/0!	0	0	0	0	0	0	0	0	#DIV/0!	0	#DIV/0!
Compositae	Calendula officinalis L.	0.00252101	0.0135213	0	0	#DIV/0!	0	0	0	0	0	0.0052381	0	0	#DIV/0!	0.00298329	#DIV/0!
Convolvulaceae	Calystegia sepium (L.) R. Br.	0	0	0	0	#DIV/0!	0	0	0	0	0	0.0195238	0	0	#DIV/0!	0	#DIV/0!
Brassicaceae	Capsella bursa-pastoris (L.) Medik.	0	0	0	0	#DIV/0!	0	0.0233029	0	0	0	0	0	0	#DIV/0!	0	#DIV/0!
Compositae	Cyanus segetum Hill (syn. Centaurea cyanus)	0	0	0	0	#DIV/0!	0	0	0	0	0	0	0	0	#DIV/0!	0.0692124	#DIV/0!
Papaveraceae	Chelidonium majus L.	0	0	0	0.00133059	#DIV/0!	0	0.0141844	0.00517719	0	0	0.171429	0	0	#DIV/0!	0	#DIV/0!
Compositae	Chuquiraga avellanedae Lorentz	0	0.00231794	0	0	#DIV/0!	0	0	0	0	0	0	0	0	#DIV/0!	0	#DIV/0!
Compositae	Cichorium intybus L.	0	0	0	0	#DIV/0!	0	0.243016	0.00284381	0	0	0	0	0	#DIV/0!	0	#DIV/0!
Compositae	Cirsium arvense (L.) Scop.	0	0	0.010037	0	#DIV/0!	0	0	0.0008021	0	0	0	0	0	#DIV/0!	0	#DIV/0!
Cucurbitaceae	Citrullus lanatus (Thunb.) Matsum. & Nakai	0	0.0564033	0	0	#DIV/0!	0	0	0	0	0	0	0	0	#DIV/0!	0	#DIV/0!
Convolvulaceae	Convolvulus arvensis L.	0	0	0	0	#DIV/0!	0	0	0.000729182	0	0.0303561	0	0	0	#DIV/0!	0	#DIV/0!
Convolvulaceae	Convolvulus floridus L.	0	0	0	0	#DIV/0!	0	0	0	0	0	0	0.0542636	0	#DIV/0!	0	#DIV/0!
Boraginaceae	Cordia spinescens L.	0	0	0	0.00350792	#DIV/0!	0	0	0	0	0	0	0	0	#DIV/0!	0	#DIV/0!
Rosaceae	Crataegus monogyna Jacq.	0	0	0	0.00241926	#DIV/0!	0	0	0	0	0	0	0	0	#DIV/0!	0	#DIV/0!
Cucurbitaceae	Cucumis melo L.	0	0	0	0	#DIV/0!	0	0	0	0	0.0315236	0	0	0	#DIV/0!	0	#DIV/0!
Cucurbitaceae	Cucumis sativus L.	0	0	0.00316957	0	#DIV/0!	0	0	0	0	0	0	0	0	#DIV/0!	0	#DIV/0!
Cucurbitaceae	Cucurbita pepo L.	0.0376951	0	0	0	#DIV/0!	0	0	0	0	0	0	0	0	#DIV/0!	0	#DIV/0!
Poaceae	Cynodon dactylon (L.) Pers. (syn. Cynodon mucronatus)	0	0	0.0203381	0	#DIV/0!	0	0	0	0	0	0	0	0	#DIV/0!	0	#DIV/0!
Boraginaceae	Cynoglossum officinale L.	0	0	0	0	#DIV/0!	0.00714838	0	0	0	0	0	0	0	#DIV/0!	0	#DIV/0!
Poaceae	Dactylis glomerata L.	0	0	0	0.00641103	#DIV/0!	0	0	0	0	0	0	0	0	#DIV/0!	0	#DIV/0!
Compositae	Echinacea angustifolia DC.	0	0.574271	0.112256	0	#DIV/0!	0	0	0	0	0	0	0	0	#DIV/0!	0	#DIV/0!
Compositae	Echinacea pallida (Nutt.) Nutt.	0.846819	0.0432683	0	0	#DIV/0!	0	0	0	0	0	0	0	0	#DIV/0!	0	#DIV/0!
Compositae	Echinacea purpurea (L.) Moench	0.0090036	0.00328376	0	0	#DIV/0!	0	0	0	0	0	0	0	0	#DIV/0!	0	#DIV/0!
Poaceae	Echinochloa colona (L.) Link	0	0	0	0	#DIV/0!	0	0.012737	0	0	0	0	0	0	#DIV/0!	0	#DIV/0!
Poaceae	Echinochloa crus-galli (L.) P.Beauv.	0	0	0	0	#DIV/0!	0	0.00173686	0	0	0	0	0	0	#DIV/0!	0	#DIV/0!
Poaceae	Elymus repens (L.) Gould	0	0	0	0.00350792	#DIV/0!	0	0.0240266	0.011594	0.015259	0	0	0	0	#DIV/0!	0	#DIV/0!
Poaceae	Festuca arundinacea Schreb.	0	0	0	0.0223781	#DIV/0!	0	0	0	0	0	0	0	0	#DIV/0!	0	#DIV/0!
Poaceae	Festuca gigantea (L.) Vill.	0	0	0	0	#DIV/0!	0	0.00202634	0	0.0766501	0	0	0	0	#DIV/0!	0	#DIV/0!
Poaceae	Festuca rubra L.	0	0	0	0	#DIV/0!	0	0.00217108	0	0	0	0	0	0	#DIV/0!	0	#DIV/0!
Geraniaceae	Geranium robertianum L.	0	0.0606529	0	0.0224991	#DIV/0!	0	0	0	0	0	0	0	0	#DIV/0!	0	#DIV/0!
Rosaceae	Geum urbanum L.	0	0	0.00396197	0	#DIV/0!	0	0	0	0	0	0	0	0	#DIV/0!	0	#DIV/0!
Lamiaceae	Glechoma hederacea L.	0	0	0	0.00169348	#DIV/0!	0	0.00173686	0	0	0	0	0	0	#DIV/0!	0	#DIV/0!
Malvaceae	Gossypium arboreum L.	0	0	0	0.0165719	#DIV/0!	0	0.00144739	0	0	0.00758903	0	0	0	#DIV/0!	0	#DIV/0!
Stilbaceae	Halleria elliptica L.	0	0	0	0.00713681	#DIV/0!	0	0	0	0	0	0	0	0	#DIV/0!	0	#DIV/0!
Compositae	Helianthus annuus L.	0	0	0	0	#DIV/0!	0	0	0.00109377	0	0	0	0	0	#DIV/0!	0	#DIV/0!
Poaceae	Holcus lanatus L.	0	0	0	0	#DIV/0!	0	0.00347373	0	0.0457771	0	0	0	0	#DIV/0!	0	#DIV/0!
Poaceae	Hordeum murinum L.	0	0	0	0	#DIV/0!	0	0.0018816	0	0	0	0	0	0	#DIV/0!	0	#DIV/0!
Hypericaceae	Hypericum humifusum L.	0	0.0264632	0	0	#DIV/0!	0	0	0	0	0	0	0	0	#DIV/0!	0	#DIV/0!
Hypericaceae	Hypericum perforatum L.	0	0	0	0	#DIV/0!	0	0	0	0	0	0.0252381	0	0	#DIV/0!	0	#DIV/0!
Juglandaceae	Juglans regia L.	0.00144058	0.106046	0.0192816	0	#DIV/0!	0	0	0	0	0	0	0	0	#DIV/0!	0	#DIV/0!
Compositae	Lactuca muralis (L.) Fresen.	0.0458583	0	0	0	#DIV/0!	0.897025	0	0	0	0	0	0	0	#DIV/0!	0	#DIV/0!
Lamiaceae	Leonurus cardiaca L.	0	0	0	0.0177815	#DIV/0!	0	0	0	0	0	0	0	0	#DIV/0!	0	#DIV/0!
Poaceae	Lolium perenne L.	0	0	0	0.00629007	#DIV/0!	0	0.00159213	0.0261776	0.00567779	0	0	0	0	#DIV/0!	0	#DIV/0!
Compositae	Matricaria chamomilla L.	0	0	0	0	#DIV/0!	0	0.0396584	0	0	0	0	0	0	#DIV/0!	0	#DIV/0!
Leguminosae	Medicago truncatula Gaertn.	0	0	0	0	#DIV/0!	0	0	0	0	0	0	0	0.421769	#DIV/0!	0	#DIV/0!
Lamiaceae	Melissa officinalis L.	0.0110444	0.0401777	0	0	#DIV/0!	0	0	0.00226046	0	0	0	0	0	#DIV/0!	0.370127	#DIV/0!
Lamiaceae	Mentha arvensis L.	0	0	0	0	#DIV/0!	0	0.0018816	0	0	0	0	0	0	#DIV/0!	0	#DIV/0!
Lamiaceae	Mentha canadensis L.	0	0	0	0	#DIV/0!	0	0.00159213	0	0	0	0	0	0	#DIV/0!	0	#DIV/0!
Lamiaceae	Mentha spicata L.	0	0	0	0	#DIV/0!	0	0.00651324	0	0	0	0	0	0	#DIV/0!	0	#DIV/0!
Lamiaceae	Mentha × piperita L.	0	0	0	0	#DIV/0!	0	0.0347373	0	0	0	0	0	0	#DIV/0!	0	#DIV/0!
Lamiaceae	Nepeta congesta Fisch. & C.A.Mey.	0	0	0	0	#DIV/0!	0.00579598	0	0	0	0	0	0	0	#DIV/0!	0	#DIV/0!
Lamiaceae	Nepeta gloeocephala	0	0	0	0	#DIV/0!	0	0.0114344	0	0	0	0	0	0	#DIV/0!	0	#DIV/0!
Lamiaceae	Origanum vulgare L.	0	0	0	0	#DIV/0!	0.0241499	0	0.000875018	0	0	0	0	0	#DIV/0!	0	#DIV/0!
Poaceae	Oryza sativa L.	0	0	0	0.00641103	#DIV/0!	0	0	0	0.00603265	0	0	0	0	#DIV/0!	0	#DIV/0!
Poaceae	Phleum pratense L.	0	0	0	0	#DIV/0!	0	0	0	0.0457771	0	0	0	0	#DIV/0!	0	#DIV/0!
Urticaceae	Pilea microphylla (L.) Liebm.	0	0	0	0.00532237	#DIV/0!	0	0	0	0.00638751	0	0.140952	0.5323	0	#DIV/0!	0	#DIV/0!
Plantaginaceae	Plantago lanceolata L.	0	0	0	0	#DIV/0!	0	0.00173686	0.00131253	0	0	0	0	0	#DIV/0!	0	#DIV/0!
Plantaginaceae	Poa chaixii Vill.	0	0	0	0	#DIV/0!	0	0	0.0008021	0	0	0	0	0	#DIV/0!	0	#DIV/0!
Poaceae	Poa labillardierei Steud.	0	0	0	0.00362889	#DIV/0!	0	0	0.00284381	0	0	0	0	0	#DIV/0!	0	#DIV/0!
Poaceae	Poa pratensis L.	0	0	0.0396197	0	#DIV/0!	0	0.00318425	0.125492	0.0241306	0	0.00714286	0	0	#DIV/0!	0	#DIV/0!
Poaceae	Poa trivialis L.	0	0	0	0.0529817	#DIV/0!	0	0	0	0	0	0	0	0	#DIV/0!	0	#DIV/0!
Portulacaceae	Portulaca oleracea L.	0	0	0	0	#DIV/0!	0	0.00506586	0	0	0	0	0	0	#DIV/0!	0	#DIV/0!
Poaceae	Puccinellia distans (Jacq.) Parl.	0	0	0	0	#DIV/0!	0	0.00173686	0	0	0	0	0	0	#DIV/0!	0	#DIV/0!
Lamiaceae	Salvia farinacea Benth.	0	0	0	0	#DIV/0!	0	0.0211319	0	0	0	0	0	0	#DIV/0!	0	#DIV/0!
Lamiaceae	Salvia officinalis L.	0	0	0	0	#DIV/0!	0	0	0.000729182	0	0	0	0	0	#DIV/0!	0	#DIV/0!
Adoxaceae	Sambucus ebulus L.	0	0	0	0	#DIV/0!	0.00251159	0	0	0	0	0	0	0	#DIV/0!	0	#DIV/0!
Adoxaceae	Sambucus nigra L.	0.0201681	0.0121692	0	0	#DIV/0!	0	0	0	0	0	0	0	0	#DIV/0!	0	#DIV/0!
Lamiaceae	Satureja montana L.	0	0	0	0	#DIV/0!	0	0	0.0189587	0	0	0	0	0	#DIV/0!	0	#DIV/0!
Lamiaceae	Nepeta tenuifolia Benth. (syn. Schizonepeta tenuifolia)	0	0	0	0	#DIV/0!	0.0198995	0	0	0	0	0	0	0	#DIV/0!	0	#DIV/0!
Poaceae	Secale cereale L.	0	0	0	0	#DIV/0!	0	0	0	0.00354862	0	0	0	0	#DIV/0!	0	#DIV/0!
Crassulaceae	Sedum japonicum Siebold ex Miq.	0	0	0	0	#DIV/0!	0	0.0063685	0	0	0	0	0	0	#DIV/0!	0	#DIV/0!
Poaceae	Sesleria insularis Sommier	0	0	0	0	#DIV/0!	0	0.00275004	0	0	0	0	0	0	#DIV/0!	0	#DIV/0!
Poaceae	Setaria pumila (Poir.) Roem. & Schult.	0	0	0	0	#DIV/0!	0	0	0.00277089	0	0	0	0	0	#DIV/0!	0	#DIV/0!
Compositae	Solidago virgaurea L.	0	0	0	0	#DIV/0!	0	0	0	0	0	0.00904762	0	0	#DIV/0!	0	#DIV/0!
Compositae	Sonchus arvensis L.	0	0	0	0	#DIV/0!	0	0	0.0008021	0	0	0	0	0	#DIV/0!	0	#DIV/0!
Compositae	Stevia rebaudiana (Bertoni) Bertoni	0	0	0	0	#DIV/0!	0	0.0123028	0	0	0	0	0	0	#DIV/0!	0	#DIV/0!
Boraginaceae	Symphytum officinale L.	0	0	0	0	#DIV/0!	0.00289799	0	0	0	0	0	0	0	#DIV/0!	0	#DIV/0!
Compositae	Taraxacum mongolicum Hand.-Mazz.	0	0.0171914	0.00528262	0	#DIV/0!	0	0.0457374	0.10894	0	0	0	0	0	#DIV/0!	0	#DIV/0!
Compositae	Taraxacum campylodes G.E.Haglund (syn. Taraxacum officinale)	0.00264106	0.00502221	0.00316957	0	#DIV/0!	0	0	0	0	0	0	0	0	#DIV/0!	0	#DIV/0!
Compositae	Taraxacum sp.	0	0	0	0.00290311	#DIV/0!	0	0	0.0432405	0	0	0	0	0	#DIV/0!	0	#DIV/0!
Euphorbiaceae	Tragia cordata Michx.	0	0	0	0	#DIV/0!	0	0	0	0	0	0.0171429	0	0	#DIV/0!	0	#DIV/0!
Euphorbiaceae	Tragiella frieseana (Prain) Pax & K.Hoffm.	0	0.00193162	0	0	#DIV/0!	0	0	0	0	0	0	0	0	#DIV/0!	0	#DIV/0!
Compositae	Tragopogon pratensis L.	0	0	0	0	#DIV/0!	0	0	0	0.00390348	0	0	0	0	#DIV/0!	0	#DIV/0!
Poaceae	Trisetum flavescens (L.) P.Beauv.	0	0	0	0	#DIV/0!	0	0	0	0.00603265	0	0	0	0	#DIV/0!	0	#DIV/0!
Poaceae	Trisetum tenellum (Petrie) Allan & Zotov ex Laing & Gourlay	0	0	0	0.0094351	#DIV/0!	0	0	0	0	0	0	0	0	#DIV/0!	0	#DIV/0!
Urticaceae	Urtica dioica L.	0	0.00463589	0	0.00205637	#DIV/0!	0	0	0.0177191	0	0	0.0171429	0.0826873	0	#DIV/0!	0	#DIV/0!
Plantaginaceae	Veronica bombycina Boiss. & Kotschy	0	0	0	0	#DIV/0!	0	0	0	0	0.0963222	0	0	0	#DIV/0!	0	#DIV/0!
Plantaginaceae	Veronica chamaedrys L.	0.00372149	0.00811281	0.713682	0.759647	#DIV/0!	0	0.430453	0.62294	0.755855	0	0	0	0	#DIV/0!	0.555688	#DIV/0!
Plantaginaceae	Veronica filiformis Sm.	0	0	0	0	#DIV/0!	0	0	0	0	0.0577933	0	0	0	#DIV/0!	0	#DIV/0!
Plantaginaceae	Veronica krumovii (Peev) Peev	0	0	0	0	#DIV/0!	0	0	0.000875018	0	0	0	0	0	#DIV/0!	0	#DIV/0!
Plantaginaceae	Veronica officinalis L.	0	0	0	0	#DIV/0!	0	0	0	0	0	0	0.275194	0.578231	#DIV/0!	0	#DIV/0!
Plantaginaceae	Veronica pectinata L.	0	0	0	0	#DIV/0!	0	0	0	0	0.323409	0	0	0	#DIV/0!	0	#DIV/0!
Plantaginaceae	Veronica tenuifolia Asso	0	0	0	0	#DIV/0!	0	0	0	0	0.453006	0	0	0	#DIV/0!	0	#DIV/0!
Violaceae	Viola arvensis Murray	0	0	0	0	#DIV/0!	0.0405719	0	0	0	0	0	0	0	#DIV/0!	0	#DIV/0!
Violaceae	Viola canina L.	0	0	0	0	#DIV/0!	0	0	0	0	0	0	0.0555556	0	#DIV/0!	0	#DIV/0!
Violaceae	Viola tricolor L.	0	0	0	0	#DIV/0!	0	0	0	0	0	0.0047619	0	0	#DIV/0!	0	#DIV/0!
Compositae	Xanthium strumarium subsp. sibiricum (Patrin ex Widder) Greuter (syn. Xanthium sibiricum)	0	0	0	0	#DIV/0!	0	0	0.00102085	0	0	0	0	0	#DIV/0!	0	#DIV/0!
Xyridaceae	Xyris jupicai Rich.	0	0	0	0	#DIV/0!	0	0	0	0	0	0.0047619	0	0	#DIV/0!	0	#DIV/0!
Poaceae	Zea mays L.	0	0	0.0105652	0	#DIV/0!	0	0	0	0	0	0	0	0	#DIV/0!	0	#DIV/0!
	Total	1	1	1	1	#DIV/0!	1	1	1	1	1	1	1	1	#DIV/0!	0.998011	#DIV/0!
